# Supplementary material for: Successful Invasions of Short Internally Deleted Elements (SIDEs) and Its Partner CR1 in Lepidoptera Insects
Source: Genome Biol Evol. 2019 Aug 6;11(9):2505–16. doi: 10.1093/gbe/evz174 (PMC6740152; doi:10.1093/gbe/evz174)
Supplement: evz174_Supplementary_Data [file evz174_supplementary_data.zip]

Archive with 9 entries (9 files):
- Dataset S1.fas
- Figure S1.pdf
- Figure S2.pdf
- Figure S3.pdf
- Figure S4.pdf
- Figure S5.pdf
- Supporting Information Legends.docx
- Table S1.docx
- Table S2.docx
