# Supplementary material for: Successful Invasions of Short Internally Deleted Elements (SIDEs) and Its Partner CR1 in Lepidoptera Insects
Source: Genome Biol Evol. 2019 Aug 6;11(9):2505–16. doi: 10.1093/gbe/evz174 (PMC6740152; doi:10.1093/gbe/evz174)
Supplement: evz174_Supplementary_Data [file evz174_supplementary_data.zip › Dataset S1.fas]

>Persaeus.Lsi
--------------ttgccctgtgcttccccgg---------ggcgtaaaaagaatagggtagtcccaggcccaa---------gggtgtcgtaagaggcgactacgggctttttgaaagtgggagagtcac-gctgccgt----------------------------------------------------------cttttga-cgtcagcacaat-------cgggccagactcgtccgggttacttacca-cactcgcac---agaataccggcgt-gaagtagcggcct---------agtgccgctatgtttcgcataggttagtgtcgaggaccg---------------------gaggccattcc--------------------------------------------------------------------------------------------------------------------------------------------------------------------------------------------------------------------------------------------------------------------------------------------------------------------------------------------------------------------------------------------------------------------------------------------------------------------------------------------------------------------------------------------------------------------------------------------------------------------------------------------------------------------------------------------------------------------------------------------------------------------------------------------------------------------------------------------------------------------------------------------------------------------------------------------------------------------------------------------------------------------------------------------------------------------------------------------------------------------------------------------------------------------------------------------------------------------------------------------------------------------------------------------------------------------------------------------------------------------------------------------------------------------------------------------------------------------------------------------------------------------------------------------------------------------------------------------------------------------------------------------------------------------------------------------------------------------------------------------------------------------------------------------------------------------------------------------------------------------------------------------------------------------------------------------------------------------------------------------------------------------------------------------------------------------------------------------------------------------------------------------------------------------------------------------------------------------------------------------------------------------------------------------------------------------------------------------------------------------------------------------------------------------------------------------------------------------------------------------------------------------------------------------------------------------------------------------------------------------------------------------------------------------------------------------------------------------------------------------------------------------------------------------------------------------------------------------------------------------------------------------------------------------------------------------------------------------------------------------------------------------------------------------------------------------------------------------------------------------------------------------------------------------------------------------------------------------------------------------------------------------------------------------------------------------------------------------------------------------------------------------------------------------------------------------------------------------------------------------------------------------------------------------------------------------------------------------------------------------------mcmccttcctt---------------aaaggccggcaacgctcttgtgattcctctggt-gttgcaagagaatgtgggcggcggtg-atcactt---------aacamcaggtgacccgta-cgctcgtttgtcctcc-tatt---ccataaaaaaaaa------
>Zenon.Lsi
ataaagtaaaatacttgccctgtgctgccccgg---------ggcgtaaaaagaatagggtagtcccaggtccaa---------gggtgtcgtaagaggcgactacgggctttttgaaagtgggagagtcac-gctgctgc----------------------------------------------------------cttatga-cgtcagcacaat-------cgggccagactcgtccgggttacttacca-cactcgcac---agaataccggcgt-gaagtagcggcct---------agtgccgctatgtttcgcataggttagtgtcgaggaccg---------------------gaggccattcc-------------------------------------------------------------------------------------------------------------------------------------------cccccgtccttt--------------------------------------------------------------------------------------------------------------------------------------ccccccgag--------------cggtcctaaaa------aataaattacccagca--------------------------------------------ttcgcgct--------------------------------------------------------------------------cgggctgcccct-----------------------cgtattctggggag---------ggcacagtaccgcgtatg------------------------------------------tcacaggacaaa-cagggc-agcaacaccacggcaccccgctccacgcttaatgtggacttttgtaacatccggggaattcactccaacttaaacgccgtccaccaccaccttg-agacggcgcagccggccttgtgtttccttacggagacgcagatatctcgacctagcgatacgtcatatttaacgtaccccgggtacaaaattgagcataatttcatgcctcatgccggggtatgtgtgtacgttagggaggatatctgctgtcgccgtctcggcaattttgagggtaggggcctgtctactctctggctccgcgtagatttagaggaccgcgtccgcatctatgcgtgtgtctacaggtcccatagtagtaacgcagaaacggatcacctcatgggctgcgttcaagcggcatttgatgacgtgcttgctcagatcccctccgctgaaatcgtagtcttgggtgatttcaacgggcacaatgccgaatggcttggatcacgtaccacagactacgcagggcgatctgtgcataattttgcattggcgtatggtctgtcccaattggttgagtcgccgacgcggctcccggatgtggatagccacataccgtccttattagatcttctgctgactacacatcccgatggttaccaggtctctgtcgacgcccctctcggaacgtccgaccattgcctggtcaggagtgtagtgcctatccgacgccaacgtcgcagaccaccagcgacc---cgccgcgtttggcactacaagtcagcagattgggataggatgcgttccttttttgcatcctacccttggggcagggtttgtttcctttcggatgatcctagtgcctgcgccgttgcagtagccgatgtgatactgcagggcattgatatttttataccaagctctctagtaccgatcggtggcagatcacagccctggttcgatgcgtcagttaaagcagcatctgactgcaaaaaacaggcgtatcgaacttgggttgcggcgctgggctcaaaggatccgaactgcaaagttctgaagaggaaataaaaccgtgcctccagattttttaagcggcaaatcgcccgtgcgaaatcgaagcacgtcgtcaaaattggcgagcagctttccagttacccgaccggaacacgcaagttctggtcgttgtcgaaagctgctcttggtaacttcaaccagccgtccatgccgccgttgcacatgaggaacgacaccctggcccatacggcaaaagagaaagccgatctcctgtgcactctttttgcctccaactcgactcttgacgacaacggaaaaacaccgccgaccatcccgcggtgtcagagctccatgcctgaagtacagttcctacagaaaactgttaggcgagctctgttttcgttggacgtcaggaagtcgagcgggccggatggcatttctccaatcgtgcttagaacgtgtgcccctgagttgacgccggtgctaacgcgtttattccggcactct---tcaaaaggcgtagtccctgattcatggaagtcagcccttgtccatccgatcccaaaaaaaggagacagttcggatccggcaaactacaggcctattgctattacctccctactctccaaaattatggagagcataattaaccgccagctcttgttataccttgagggtcaccagttgatcaacgaccggcagtacggctttcgccttggtcggtcgactggcgatcttctggtatacctaacacatagatgggcggcggctattgaaagcaagggggaaggcctggcagttggtctggatatagcgaaggcctttgatcgtgtatggcacaaggcgctcctcgcaaaacttccatcatttgggcttcccgagagcttatgcaagtggacctccagcttcctcactgggcgcagcatacgggtcgttatcgacggttattgctcgaatcccaagcccgtgaacgctggagtgccccaaggctgtgtgctatctcccacgctgtttcttctgcatatcaatgatatgttggacaccgccaacatgcattgctatgcagacgacagcactggtgatgccgtatacacgggccatgcaggtctctctcgggaaaacgtcgagcagtgccgggagaaacttgtgtcctctatcgagtcctctctcgagaaggtcgcggaatggggtaagttgaaccttgtccaatttaacccccagaaaactcaagtttgcgcgtttaccactaaaaaaaccccatttgccgtatcaccgctcttcgagaacacttcccttaaagcctcgcctagtatcggaatactgggtctcgaaatctcgagcaattgccaattccgtggccatctggagggcaaagccaaactggcttcaaagaaactgggcgtcataaatagagcacggcaatacttcaagccggcccacattctagcgctctacaaagcgcaggtccggcctcacatggagtattgctgtcatctctggtctggcgcaccccagtatcagctcgatccatttgaccgcgtgcaacgcagagcagctcgaattgtcggggacccagtactctgtgaacggctggatcacttggcgttgcgtagagacgtcgcttcattgtgtgtcttctaccgcatttatc-acggggagtgttccgaagagctgttcaacctgattcctgccgccgaatttcttcttcgcacgacacgccacaagttacgatatcatccccaccatctggatgtgtggcg------gtcctccacagtgcggttttcaaggagctttcttcctcgtaccacgaagctgtggaatgagcttccttgtgcggtgtttccgggacgatacgacatgggtaccttcaagaaaagcgcgtacaccttcctt---------------aaaggccggcaacgctcttgtgattcctctggt-gttgcaggagagtgtgggcggcggtg-atcactt---------aacaccaggtgacccgta-cgctcgcttgtcctcc-tatt---ccataaaaaaaaaaa----
>Persaeus.Ldo
----------------gccgtgtgttccc-------------ggctt----agaataggatcaccctggtactgg---------tggtgtcgtaagaggcgactaaag------tacgtgtggtagagtcac-gtcgccag-----------------------------------------------------------caatgg----caacacgca-------tgggca-gactcga-ccggttcattaccacccccggcat---ttaaaaccagcgt-gaagtagtggctt---------tatgccactgcgtttcgcattaggtaatgccgggctccg---------------------gcgcccaa---------------------------------------------------------------------------------------------------------------------------------------------------------------------------------------------------------------------------------------------------------------------------------------------------------------------------------------------------------------------------------------------------------------------------------------------------------------------------------------------------------------------------------------------------------------------------------------------------------------------------------------------------------------------------------------------------------------------------------------------------------------------------------------------------------------------------------------------------------------------------------------------------------------------------------------------------------------------------------------------------------------------------------------------------------------------------------------------------------------------------------------------------------------------------------------------------------------------------------------------------------------------------------------------------------------------------------------------------------------------------------------------------------------------------------------------------------------------------------------------------------------------------------------------------------------------------------------------------------------------------------------------------------------------------------------------------------------------------------------------------------------------------------------------------------------------------------------------------------------------------------------------------------------------------------------------------------------------------------------------------------------------------------------------------------------------------------------------------------------------------------------------------------------------------------------------------------------------------------------------------------------------------------------------------------------------------------------------------------------------------------------------------------------------------------------------------------------------------------------------------------------------------------------------------------------------------------------------------------------------------------------------------------------------------------------------------------------------------------------------------------------------------------------------------------------------------------------------------------------------------------------------------------------------------------------------------------------------------------------------------------------------------------------------------------------------------------------------------------------------------------------------------------------------------------------------------------------------------------------------------------------------------------------------------------------------------------------------------------------------------------------------------------------------------------------------------------------------------------------------------------------------------------------------------------------------------------------------------------------------------------ccacctt---------------aaaggctggcaacgcacctgtagctcctctggt-gttacacggggtcgtgggcggcggtg-atcactt---------accatcaggtgacccgta-cgctcgtttgccwtgt-cttttt-ccataaaaaaaa-------
>Zenon-1_Hmel
----------------gccgtgtgatccc-------------ggcct----agaataggatcaccctggtactga---------tggtgtcgtaagaggcgactaaag------tacgtgtggtagagtcac-gtcgccag-----------------------------------------------------------caatgg----caacacgca-------tgggca-gactcga-ccggatcattaccacccccggcat---ttaaaaccggcgt-taagtagtggctt---------tatgccactgcgtttcgcattaggtaatgccgggctccg---------------------gagcccaaccc-------------------------------------------------------------------------------------------------------------------------------------------ccacccctccctggaa----------------------------------------------------------------------------------------tatga--------------aagcggcacataaagagaatctaccccaggagggtaccagcacctccggtgctggag------aatccctccctgagtc--------------------------------------------ctcaaact--------------------------------------------------------------------------caggctgccctt-----------------------cgaattctggggag---------ggcacagtaccgcgcacaa------------------------------gaccaaattgcaaacaaggcaaa-cgagac-gtacgccccacggcaacccctaccacactaaacgtggacttttcyaatatcaggggtcttcactccaacctgaatgccgtccaccaccatcttg-agacggcacggccggccttgttatttctgacggagactcaaattgtccgaccgagcgacacagcctacctccaataccccggctataaaatagaacacaactttatgcctcatgccggggtcgctgtgttcgtaagggaggacctgagtttccgtcgtcttgctaatcttgaaggtcgggacctgtcgactatctggctccgtgttgactcggacgatcgaacccgagtctacgcatgcctttacaggtcccacagtggcaatgcggaaacggatcggctcatggagcacatgcaatcggccatcgacgatatgctctcacagatcccctctgctgaggtcgtgatacttggcgattttaacgcgcacaatgccagttggcttggatcacgcaccaccgaccacgctgggagggccgtttttgaccttgctacggcgaatggattgtcccaattggttgagtcgcctacgcgactcccggacgtggacaaccacaatgcctccttattggaccttctgctgacttcgcacccggaacagtaccaggttgtcgtcgatgctcctttggggtcttctgaccactgcctggtacggagtgtcgtgcccattaagcgcggcagtcgcagaacacccgcaact---cgtcgcgtctggcactacaagtcagcagattgggatgggatgcgtacattttactcatcttatccctggggvccggtttgcttctcttctgatgatcctagtacctgtgccgctgctgttgccgacgtggttctgcagggcatggaactttatattcctagcactgtagtgcccatcggtggcaagtcacagccttggtttgatacgtcttgcaaacttgctgcccttagcaaacgcgaggcatatcaaatctgggccgaggcactggttactaaggatccgaaggtgaaagcctcaaaaagagagtataaccgggcctctaggtcctttaagcggcaaattgccaaagcaaggtccgagcatatcgccaaaatcggcgagaagcttgagagctacccgtccggaactcaccagttttgggcgctctcaaaggcggcactcggcaacttcagccagccttcgcttccgcctttacgcaaggggaatgacatcttggtccatacggcgaaagagaaagccgatctcctgggcgctctctttgcctcgaactcgactttggatgaccaaggatcaacgccaccgaccatcccgcggtgccagagctcaatgcctgaggttaagttcagccaaaaagctgtaaggcgagctctgtcctctttggacatccataagtcgagcgggccagatggcatctcccccttagtgcttcgttcttgtgctcctgagctgacaccggtgctaacgcgtttgtttcggcactcttactcagtcggcgtagtcccagattcatggaagagcgctcttatccacccgatcccgaagaagggcgatggttccgatccatctaactacaggcctattgccatcacctccctactctcaaaagtcatggagagcatcatcaatagccagctcttggtttatctagaggatcaccgattgattaatgaccgtcaatatggcttccgccatggtcgctcaaccggtgatcttctggtttaccttacccaccgttgggctgcggctattgaaagcaagggagagggcctggcagttagtttggacatggcgaaggcctttgatcgagtgtggcatggggcgctccttgctaaacttccatcctatgggcttcccgagaacttatgcaggtggatcgccagctttctcactgggcgcagcatcaaggtcgctgtcgacggtttttgctccaahcatatgcccgtgaacgctggcgttccccaaggctgcgtgctgtcccccacgctgtttcttctgcatatcaatgacatgctggaggattctagcattcattgctatgcagatgacagcacggtggacgctgtttactccggccgcgcaagtctttctcgggaaaacgctgaacagtgccgaaataaacttgtgtcttctgttgaggcatccctcgagaatgtctcttcatggggtgaaaagaacctggtccaatttaaccccctgaagacacaggtttgcgcgttaaccacaaaaaaaaccccatttatcgtatcgccagtctttcagaacactcccctttcagccgcgcccagtatcagcatattgggccttaatgtttcgagtgactgccagtatcgcgatcatctggaaagcaaggccaagttggcctcgaagaaactgggggtcatcaatagagcgagacggtacttcacgccaaaacaccgattggccctatatagggcccaggttcggccacacatggagtactgttctcatctctgggctggtgcaccccagtatcagcttgacccatttgatcgcatacaacgtagagctgttcgaatcattaaggacccagtaagctgtgaaaggcttgacactttggctctgcgtagagacgtctcctcgctgtgcgttctctatcgcatttatc-atggtgagtgttctgaagaactgtttgacctgttacctgccgccgaattttchaaccgcacagcacgtcacaaacttaaatatcatccacaccatctggatrcgtggca------ctccactactgtgcggtttcgtagraatttccttccacgcgccaccgaactgtggaatagcctacccgcggcagtgtttccaggtcggtacgatatgggtaccttcaaaaagcgcgtctatctccacctc---------------aaaggccggcaacgcacctgtagctcctctggt-gctgcacggggtcgtgggcggcggtg-atc-------------atcatcaggtgacccgaa-cgctcgtttgccttgt-cctttttccataaaaaaaaaaaaa--
>Persaeus.Aas
----------------------------------------------------------------------------------------------------------------------ggtggtagagctac-gctg--------------------------------------------------------aagctattactgg-tttcagcatgaa-------tgggtc-ggctcgc-ccggggtagtacca-ccctctcac---agaaaaccgacgt-gaagtaacagtgc--------ttgcactgttgcgtttcgtt-cggtcagtgagagcgccgg---------------------aggcccacata-------------------------------------------------------------------------------------------------------------------------------------------ttt--------------------------------------------------------------------------------------------------------------------------------------------------------------------------------------------------------------------------------------------------------------------------------------------------------------------------------------------------------------------------------------------------------------------------------------------------------------------------------------------------------------------------------------------------------------------------------------------------------------------------------------------------------------------------------------------------------------------------------------------------------------------------------------------------------------------------------------------------------------------------------------------------------------------------------------------------------------------------------------------------------------------------------------------------------------------------------------------------------------------------------------------------------------------------------------------------------------------------------------------------------------------------------------------------------------------------------------------------------------------------------------------------------------------------------------------------------------------------------------------------------------------------------------------------------------------------------------------------------------------------------------------------------------------------------------------------------------------------------------------------------------------------------------------------------------------------------------------------------------------------------------------------------------------------------------------------------------------------------------------------------------------------------------------------------------------------------------------------------------------------------------------------------------------------------------------------------------------------------------------------------------------------------------------------------------------------------------------------------------------------------------------------------------------------------------------------------------------------------------------------------------------------------------------------------------------------------------------------------------------------------------------------------------------------------------------------------------------------------------------------------------------------------------------------------------------------------------------------------------------------------------------------------------------------------------------------------------------------------------------------------------------------------------------------------------------------------------------------------------------------------------------------------------------------------------------------------------------------------------------------------------------------------------------------------------------------------------------------------------------------------------------------------------------------------------------------------------------------------------a---------------aaaggccggcaacgcacttgcgactcccctggt-gttgctagtgtctatggacggcggtg-atcactt---------accatcaggtgacccacc-tgttcgtttgccccc--tata---atataaaaa----------
>Zenon.Aas
-----------------------------------------------------------------------------------------------------------------------gtggtagagccat-gctg--------------------------------------------------------tattcctaagtggatctcagcgcgaa-------tgggcc-ggctcgt-ccggggtagtacca-ccctctcac---agaaaatcggctt-aaagtaacagtac--------ttgtactattgcgtttggtt-cggtcagtgagag-gccgg---------------------aggccctcccc-------------------------------------------------------------------------------------------------------------------------------------------ctcccctccc----------------------------------------------------------aaaatat-----------------------------gatag--------------cggtt---ttaaagagtaatttaccccaggggggtaccaacactcaatgtggaggag------aatccccccctgagcg--------------------------------------------tacccgct--------------------------------------------------------------------------caggctgccctt-----------------------cgtattctggggtg---------ggcaaaaatccgcttgtc-------------------------------------atttcggccagaggcaa-cgaaacggaaaaatcgtcggcaccccctcccacgctgcgcgtggatttctgcaacataaggggaatccactccaaccttaactctgtccaccaccaccttg-agacggagaagccggccttgatgtttctaactgagacgcagataacttctccttctgacattgcatacttgcgataccctggctataacattgaacacgcatttgtaccccgagccggggtttgcgcgtttgtccgggaggatatttgcgtccgtcgcctggccaaccttgaaggtcaagatctctctttaatcattcttcgtgtggattgcgcagatcacccgcgcgtctatgcatgcgtatacaggtcgcatagcggtgacttagaaacgaatcgccttatggagcacatccaaatgatggccgactcaattctccatcagatcccctctgcagaaatcgtggttcttggcgatttcaacgcccaccacgctgaatggcttggttcacgtaccaccgactacgcggggagatttgtttttgattttgctttggcatactccctcacacaattggttacctcgcctacgcgtgtaccggatgtggagaaccatatgccttcactgttggaccttctgctgacctctcatccggacaattatcagataaacgtcgatgctcctctgggcacgtcggatcactgcttggttcggacaactgtaccacttacacgtccagttcgctcgcgccctgcgagcagacgccaagtctggcactataggtcagcagactgggatgggatgcgaactttctttgcttcttacccatggcggcaggtttgcttctcgctggatgatcctgatgccgtcgccaacatcataaccgacgttatactccaggggatggaattgtttatcccgagctacatggtgcccgtcggagggagatctcaaccctggttcggtcactcctgtagaatggcctgccgtcggaagaagaaatgctaccgagcctgggttgaggctctggcgtcacaggatgtaaacactagcgcattaaagaaggagtacaactttgcctccaggtcttacaaaagagcaatcgccttagctaagtcagcttttattgatagaattggtgagagattgattcgtctcccttcgggaacccgggcgttctggtctctcgccaaagctatccttgggaatttttgccggccatcctttccaccattgcggagggaagacgaatcgttggcccatgacgctaaagacaaggctgatcttctaagcggtctttttgcgtccaactcgactctggattgcaaggagaagttaccacccaccatcccgcgttgcgaaagcttgatgccaaatgttcggtttctgcaaagtgctatacgcaaagcactcttctctttggatatctctaagtcgagtgggcctgatggaatacccgcaatcgtgcttaggacatgtgctccggaactggccccggttttagcgcgtcttttccggctctcctactccacaggcgttgtccctaccacctggaagtctgccttagtccacccgatccccaaaaaaggcgaccattctgatccatctaactataggcccattgctattacctccctgctctccaagacaatggaatcctgcataaaccgccagctcctaaagtatctagaagagaaccagcttattaatgatcgccaatacggtttccgtcaaggccgctcagctggtgaccttctagcctttttgacacacagatgggcggaagcagtcgaaaaaaagggggaggctctggccgttagcttggatatcgctaaggcttttgatcgggtctggcacaaagcgcttctctcgaagcttacttcatatggacttcccgagaaactacgcaattgggtatacagtttcctcacggagcggagcataaaagtcgttgttgacggtgcatgctcggatctcaagcccgtgaacgctggagtcccacaaggctgtgtgctatcccctaccttatttcttctgcatattaatgatatgttgaacatctgtaacattcactgctatgcagacgacagtactgtggatgctctatataccagtcgtgcaggtgtttctcgggaacgcgttaacgagtgccggaacaaacttgtgtccgagatagagacctcattggagcgtgtcttggattggggaagaaaaaacctagtcgattttaaccccacaaaaacacaggtatgcgccttcaccgccaaaaaaacttcttttgacgcagtccctaattttcaaggagttcctctagctgctgagcctaattttagtatcctcggtatcgacatatctagcgacgttcagtttggtggtcatttggaaggtagagcaaaactggcctcaaaaaagttaggtatccttaacagagcgggacgatatttcacaccggttcaccgccttcagctttataaggcgcaagtccggccacacatggaatactgttctcatctctgggccggagcgccgcaatgccatctacttccttttgaccgaatccaacggagagcggctagaatcgttgacgaccgggtgctttccttagggctcgacactttggagcttcgtagggatgttgcgtcactttgcgtcctttacaagatctacc-acggagagtgttctgaagaactgttcggattgatacctgctgctgagttccattaccgaacgactcgccataaaacgaaattccatcaatgtcatctcgatggttggaa------gtcgtctactgtgcggttctcacgtgcgttcttcccacgtacgtcggcactctggaatgaactcccagcggcagcgtttccggaccaatacaacccacagaccttcaagaaacgagcctactccttcctc---------------aaaggccggcaacgcatctgtgatacctctggt-gtcgcaggtgtccatgggcggcggtg-attactt---------accatcaggtaacccgtc-tgttcgtttgcctcc--aacc---gcataaaaaa---------
>Persaeus.Ape
----------------------------------------------------------------------------------------------------------------tttaatggtggtagagccac-gctg--------------------------------------------------------aaactattactgg-tttcagcatgaa-------tgggtc-ggctcgc-ccggggtagtacca-ccctctcat---agaaaaccgacgt-gaagtaacagtgc--------ttgcattgttgcgtttcgtt-cggtcagtgagagcgccgg---------------------aggcccacctc-------------------------------------------------------------------------------------------------------------------------------------------ccctcccctc---------------------------------------------------------------------------------------------------------------------------------------------------------------------------------------------------------------------------------------------------------------------------------------------------------------------------------------------------------------------------------------------------------------------------------------------------------------------------------------tcctctccctc---------------------------------------------------------------------------------------------------------------------------------------------------------------------------------------------------------------------------------------------------------------------------------------------------------------------------------------------------------------------------------------------------------------------------------------------------------------------------------------------------------------------------------------------------------------------------------------------------------------------------------------------------------------------------------------------------------------------------------------------------------------------------------------------------------------------------------------------------------------------------------------------------------------------------------------------------------------------------------------------------------------------------------------------------------------------------------------------------------------------------------------------------------------------------------------------------------------------------------------------------------------------------------------------------------------------------------------------------------------------------------------------------------------------------------------------------------------------------------------------------------------------------------------------------------------------------------------------------------------------------------------------------------------------------------------------------------------------------------------------------------------------------------------------------------------------------------------------------------------------------------------------------------------------------------------------------------------------------------------------------------------------------------------------tccctcccctaacccttc----------------------------------------------------------------------------------------------------------------------------------------------------------------------------------------------------------------------------------------------------------------------------------------------------------------------------------------------------------------------------------------------------------------------------------------------------------------------------------------------------------------------------------------------------------------------------------------------------------------------------------------------------------------------------------------------------------------------------------------------------------------------------------------------------------------------------------------------------------------------------------------------------------ccccc---------------aaagggtggcaacgcacttgcgactcctctggt-gttgttagtgtccatggacggtggtg-atcactt---------aacatcaggtgacccacc-tgttcgtttgccacc--tatg---acataaaaa----------
>Zenon.Ape
-----------------------------------------------------------------------------------------------------------------------gtggtagagccag-gctg--------------------------------------------------------tatccctatgtggatttcagcatgaa-------tgggcc-ggctcgt-ccggggtggtacca-ccctctcac---agaaaattggctt-gaagtaacagtac--------ttgtactgttgcgtttggtc-cagtaagtgagagcgccgg---------------------aggccctccct-------------------------------------------------------------------------------------------------------------------------------------------ctcccttccc----------------------------------------------------------aaaatat-----------------------------gatgg--------------cggtt---ttaaagaaacatttaccccaggggggtaccgacactcacagtgtaggag------aatccccccctgagcg--------------------------------------------tacccgct--------------------------------------------------------------------------caggctgccctt-----------------------cgtattctggggtg---------ggcaaaattccgctcgtc-------------------------------------atatcggccagggaaaa-cagaacgaaaaaattgtcggcacccccttccatgctacgtgtggacttttgcaacataaggggaatccactcaaatatcaactccgtccaccaccaccttg-agacggaaaagccggccttgatgttcctaactgagacgcagatatcttccccgtcagacattacatatctgcggtatcctggctacagcattgagcaggccttcatgcctcgagccggggtctgcgcatttatccgggaggatatttgcgtccgtcgtctggtcaatcttgaaggtcaagatctgtcacttctcattctccgtgtggattgcgcagaccacccgcgcatctatgcttgcgtatacaggtcgcatagtggtgacttagagaccaaccgccttatggagcacatgcaaatggcgatcgactcagtcctccatcagatcccctccgcggaagtcgtggttcttggcgacttcaacgcccatcatgttgaatggcttggttcacgtactaccgattacgcggggcgatttgtttttgatttttccctagcatattccctcacacaaatggtcgcctcacctacgcgagtaccggatgtggagaatcatatgccttcactgttggaccttctgctgacgtctcatccggacagttaccagataaacgtcgagtcccctctgggctcgtcggatcactgcctgatccggacatctgtgcctcttacacgtccatttcgtccacggtctgaggacagacgccaagtctggcactacagatcagcagactgggatgggttgcgtactttcttcgcttcgtacccatggaagcaggtttgcttctcgctagatgatccagatgccatcgcaaatagtataaccgacatcctactccaaggaatgggcctgtttattccgagctccatgatacccatcggaggcaaatctcaaccttggttcggtcgcacgtgtaaaatggcctgccgtcgaaagcagaaatgctaccgggcctgggtaaatgcagtggcatcacaagatgtaaacatcagcgcatttaaaaaggagtacaactttgcttccaggtcttacaaaagtgcaatcgccttggctaagtccaactttattgacagaattggtgggaaattgattcgtcttccatcgggaacacggacgttttggtctctagccaaagctgtccttggaaatttctgtcgaccatcctttccatcattgcggagggaagacgagtcgttggcccatgacgctaaagacaaggccgatcttctcagttgcctttttgcgtccaactcgactctcgattgcaaagggaagctaccaccttcattaccacgttgcgaaagctcgatgcctaatattcggttttcgcaaagagctgtacgcaatgcactcttctctttggatatctcaaagtcgagtgggccagaccgaatccccgcaattgtgcttaggacatgtgctccggaactagctccggttctttcacatctttttcggcgctcatattctgcaggccttgtccctaatatctggaagagcgctttagtgcacccgattcataaaaaaggcgaccgctcggatccatccaattatcggcctattgccattacctccctgctctgtaagataatggaatcctgcatcaaccgccagctcctgaagtatctagaagataaccagctcattaatgatcgccaatacggtttccgtcaaggccgctcagctggtgatcttctagcctttctgactcacagatgggcggaagcagttgaaaataagggggaggccctagccgttagtttggatgttgctaaggccttcgatcgagtgtggcacaatgcgctcctcacgaagctgatttcgtatggactccccgagaaactacgcaattgggtgtctagttttctcacggatcggagcataaaagtcgtcgttgacggaacatgctcggatcttagctttgtgaatgctggtgtcccgcaaggctgtgtactatcccccaccctatttctcctgcatatcaatgatttgttgcaaatcagtaacattcattgctatgcagatgacagtactgtggattctttttataccagtcgtgcaggtgtttctcgagaacgcgtttatgagagccgtaatagacttgtggatgagatagagacgtctctcgagtgtgtctcagattggggaaaacaaaatctggtcgagttcaaccccactaaaacgcaagtctgtatcttcaccgcaaaaaagaccctctttgacgcagttcctatctttcagggagtccccttagtcgccaagcctaaaatcagtatcctgggtgtcgatatatcaagcaacgttcagtttggtggtcatttggaaggcagagcaaaactggcctcaaaaaaattaggtgttcttaacagagcaggacggtatttcacaccggatcaccgccttcagctttataaggcgcaagtccgtccacacatggaatattgttcccacctctgggccggagcacctcaatgtcacctacttccttttgaccgaatccaacgtcgagcggctcgaatcatcggcaaccaggtgctctccttaaggctagacactctggcgcttcgtagggacgttgcgtcgctttgcgtcctctataagatctacc-acggagaatgctctgaagaactgtttggattgatacctgctgctgagttccgttacagaacgactcgtcagggactgaaattccatcagtgtcatctcgatggttggaa------gtcgtgcactgtgcgcttctcacgttcgttttttccacgtacgacagttctctggaatgaactcccagcggcagcgtttccagaacaatacaatctgccttttttcaaaaaacgagcctattcctttctc---------------aaaggccggcaacgcatctgtgattcttctcgt-gtcgcaggtgtccatggacggtggtg-atcactt---------accatcaggtgacccgca-tgttcgtttgctgcc--aata---gtataaaaaa---------
>Persaeus.Cce
----------------------------------------------------------------------------------------------------------------------agaggtagtgccac-actg--------------------------------------------------------catgcttgcatgc------agccgaa------ttgggcc-ggcacga-ccggggaggtacct-ctcgcttac---acgagaccggcgt-aaagtgacagctg-----------tgctgtcgcgtttcgtg-cggtgtgtaag-tagccgg--------------------------------------------------------------------------------------------------------------------------------------------------------------------------------------------------------------------------------------------------------------------------------------------------------------------------------------------------------------------tggccc-------------------------------------------------------------------------------------------------------------------------------------------------------------------------------------------------------------------------------------------------------------------------------------------------------------------------------------------------------------------------------------------------------------------------------------------------------------------------------------------------------------------------------------------------------------------------------------------------------------------------------------------------------------------------------------------------------------------------------------------------------------------------------------------------------------------------------------------------------------------------------------------------------------------------------------------------------------------------------------------------------------------------------------------------------------------------------atggaggtgggaggag-----------------------------------------------------------------------------------------------------------------------------------------------------------------------------------------------------------------------------------------------------------------------------------------------------------------------------------------------------------------------------------------------------------------------------------------------------------------------------------------------------------------------------------------------------------------------------------------------------------------------------------------------------------------------------------------------------------------------------------------------------------------------------------------------------------------------------------------------------------------------------------------------------------------------------------------------------------------------------------------------------------------------------------------------------------------------------------------------------------------------------------------------------------------------------------------------------------------------------------------------------------------------------------------------------------------------------------------------------------------------------------------------------------------------------------------------------------------------------------------------------------------------------------------------------------------------------------------------------------------------------------------------------------------------------------------------------------------------------------------------------------------------------------------------------------------------------------------------------------------------------------------------------------------------------------------------------------------------------------------------------------------------------------------------------------------------------------------------------------------------------------------------------------------------------------------------------------aaaggagggcagcgcatctgtatagcctcta-----tgcggatgtctatgggcgtcggta-gtcatga---------------aaatggctccgactgctcgtttgcccccc-tata---ccataaaaaa---------
>Zenon.Cce
------------------------------------------------------------------------------------------------------------------ttacagaggtagcgccat-gctg--------------------------------------------------------cacacaattttag-tgtgtagccgaa------ttgggcc-ggcgcgt-ccggggaagtacct-ctctctcac---ttaacatcgacgt-gaagtgacggcaatgt----aaattgtcgtcgcgtttcgtt-cggtttgtgagagctccggt--------------------tggcccaaacc-------------------------------------------------------------------------------------------------------------------------------------------cccccccccccc--------------------------------------------ccccggcccaccccaattt-----------------------------catgg--------------tagcacggccaattattagattaccccaggagggtactggcacccgtggtgccggag------aatccctccctggacc--------------------------------------------tccaggctcaagctctg-------------tgcctgtgcctggaa----------------------------------gcctaggctgccccg-----------------------cgtattctggggggggggagggcggcaacgctgtgctctatc---------------------------------acaaaaaagctaggggcaagacggagc-agaaagccagaactacccccaactcagatctccatggacttctgcaatatacggggcttgcattctaatttaaacgccgtccaccaccatctgg-aaatggcgaagccggctctgctctttctcacagaaacgcagatatcttctccgactgatacttcctacctaacctacccggggtataaactagaacactcgttttctcctcgggctggagtgtgcgcttacgtcagggagaatatctgctttcgccgccttagcaatcttgaagatagggatctatccatcctttggctgcgtgtagatagcgatgaccatccccgcgtctacgcctgcctatacagatcccacagcggaaatgccgaaactgatcgactcatggagcacattgaaatggcaactgattccttactgaaacagatcccaaccgcagagatcgtgatacttggtgatttcaacgcccatcacgccgaatggctcggctcacgtacaaccgatcatgcgggaagatccgtccacgactttgccttggtttatggtctaacacaactggtctcttcgccaacgcgaatcccagatgtagaaaaccactcaccctccctgctggaccttttgttgacctcccatccggacaactacacgatctctgtcgaagctccccttggctcgtcagaccactgtctgattcggagtttggtgcccatcacacgccctacacggccacgtttcgatggttgccgtcgggtctggcactacagatcagcagattgggacggaatgcggctcttttttgcttcctacccctggggccgagtttgcttttcgtcggatgaccctgacattattgctgcctctattactgacgttgtgctacagggaatggaactgtacattccattctctatggtgccggttggtggcaattcgcagccatggtttggtcgctcctgcaggctggctatacgccttaagcagaaatgttaccgggcctgggctaatgcggcattgtgtcaggatgtcaatactagcgaacttaaaaaagagtataactcggcttctaggtccttcaaaagagtgataaccaaggcaaagtcggagcacattggcagaattggcgagagattagttcgccttccctcgggaacacgtgcgttctggtcgctcgccaaggctgtcttaggaaatttcagtttgccatcccttccctccttgcagaggtgtgatgactcgttggcccacgacgcaaaagaaaaggccgatcttctaggctctcttttcgcgtccaactcgacactggatgatcaaggtacctcaccgcctaatatctcgcggtgcaaccatgctatgccggatatcaagttccggcaaagcgcagtgcgaaaagcacttctctcccttgacgtccataaatcgagtgggcccgatggaattccaccgattgtgctgagaacttgtgctcctgagttgactccggtcttaacgcgtcttttccgattgtcttattctcttggcgtcgttccaaaagcatggaagacagctttggtgcatccaatacccaaaaaagggaaccgctcagatccgtccaactaccgacctatagctataaccccccttctgtcaaagatcatggaatcgatcatcaactgccagctcctgcgttacttggagtatcaccagctgcttagtgaccgccagtacggtttccgtcaaggtcgctcggcgggtgatcttttaacttaccttactcaccggtgggcggaggcagttgaatcgaagggggaagcattggcggttagtctggacatagcgaaggctttcgatagggtttggcacaaagctcttctctctaaacttcctgcttttgggcttcctgtgaaattatgtgactggatcgccagttttttgacagaccggagcatcaaggtcgttgtcgacggtgcatgctcggatctcatggctgtcaatgctggcgttccacaaggctgtgtcctgtctcccaccttgtttctcctgcatatcaatgacttgctgctgaccagcggcgtccattgttatgcggatgacagcacgggtgacgccttatacactggccgcgtcaatatttcacgggagcacgtcattgaatatcggaacaaacttgtgtctgaggtcgagtctttgttaaccaaagtctcggattggggccgactaaatttagtccaatttaaccctaataagactcaagtttgcgcgtttaccgcaaaaaagacccccttcgtcgtttctcctcgttttgagaacactcccctaaagactacagctagcattggaatacttggcgtcgacatatcgagcaatgttcagttccgcggtcatttggaagcgaaagctaaattagcatcgcaaaagcttggtgtgctcagtagggcgaagcagtacttcacgccagcccaccgtctgcaactatacaaagcccaggttagaccgcacatggagtactgctctcacctttgggcaggcgcccctcaatatcagcttattccatttgaccgcatccaacgtagagcgactcgaatcgtcgatgaccaagttctttccagccagcttgatactcttgccttacggagagatgttagttcgctgtgcatcttttaccgtattttctaatggggagtgttccgaggaattgttcggattaatacctgcagctgaatttcactataggacttcgcgtcaaaattcaaatttccaccggcaccatctagatgttccgaa------gtctactactgtgcgctttaagcgcaatttcatcccgcgcactacttcattgtggaatcagctgccgccctcggtatttccggaccaatacgacttagggatcttcaagaaaagagcctactcttatctt---------------aaaggccggcaacgcaactgcaaaacccctggt-gttgcagatgtctgtgggcgtcggaa-atcacca---------tcatctcggtgacccaac-tgctcgtttgccccc--tata---ctataaaaaaaa-------
>Persaeus.Pgl
------------------------------------------------------------------------------------------------------------------taacagtggtagagccc--gcaacaacaacat------------------------------------------------------ctgtt-------gcacgaa-------tgggcc-ggctcga-ccggtgaaatacca-cgacctcac---agaagacaggcgt-gaagtagaagta---------------ttctgcgtttcgtc-tgatgagtgag-gtgccgg---------------------aggcctaattt------------------------------------------------------------------------------------------------------------------------------------cagtcctcttccccttc-------------------------------------------------------------------------------------------------------------------------------------------------------------------------------ccatcc--------------------------------------------------------------------------------------------------------------------------------------------------------------------------------------------------------------------------------------------------------------------------------------------------------------------------------------------------------------------------------------------------------tttcctaataaggata-----------------------------------------------------------------------------------------------------------------------------------------------------------------------------------------------------------------------------------------------------------------------------------------------------------------------------------------------------------------------------------------------------------------------------------------------------------------------------------------------------------------------------------------------------------------------------------------------------------------------------------------------------ggatgggaaggggaagagg----------------------------------------------------------------------------------------------------------------------------------------------------------------------------------------------------------------------------------------------------------------------------------------------------------------------------------------------------------------------------------------------------------------------------------------------------------------------------------------------------------------------------------------------------------------------------------------------------------------------------------------------------------------------------------------------------------------------------------------------------------------------------------------------------------------------------------------------------------------------------------------------------------------------------------------------------------------------------------------------------attggacggggagggggttaaggggaaaagg-----------------------------------------------------------------------------------------------------------------------------------------------------------------------------------------------------------------------------------------------------------------------------------------------------------------------------------------------------------------------------------------------------------------------------------------------------------------------------------------------------------------------------------------------------------------------------------------------------------------------------------------------------------------------------------------------------------------------------------------------------------------------------------------------------------------------------------------------------------aaatatcctttttcctgtctatcccctcctctgtccatt---------------------------------------------------------------------------------------------------------------------------------------------------------------------------------------------------------------------------------------------------------------------aaaggtaggcaacgcatctgcaactcatttgcttgttgcggatgtctatgggtagcggtc-actt------------aacatcaggtgatccgct-tgctcgtttgccacct-tctt---ccataaaaaa---------
>Zenon.Pgl
------------------------------------------------------------------------------------------------------------------taacagtggtagagccc--gcatct--ggcat------------------------------------------------------ttgctg----gagcacgaa-------t-ggcc-cgctcgc-ccggtgaaatacca-cgaccacac---agaagacaggcgt-gaagcggaagtaa--------------ttccgcgtttcgtc-tgatgagtgtgcgtgccgg---------------------aggccgaa-cc-------------------------------------------------------------------------------------------------------------------------------------------cccccccccc--------------------------------------------------------ctaacacag-----------------------------catgg--------------cagtgggatccaataagaaactaccccaggggggtaccgataccactggtattggag------aatccccctccgcgcg--------------------------------------------tttacgcctgaactcccgctt-------ggagtctgggcgtaagc----------------------------------gcgcgggccgccctg-----------------------cgtattctggggag---------ggcaccatcccgctcttt----------------------------------gctg-aa-gctcggggcaaa-cgcaga-aaacacctcgcggcatcctctaccacgctcgccgtggacttctgcaatattaggggactccattctaacttggaggccgtccacttccacctac-ggacggctaagccggccttgcttttcctcactgagacgcagatatcctctccggcggacacatcgtatctatcctgcccgggatacaaattggagtattcgtttttgcctcgggccggggtgtgcgtgtacgtcagagaggatatctgctctcgtcgcctcagccttcttgaaggtggggacctatcaattttgtggctgcgcgtagatagcgaagatcatccgcgagtctacgcgtgcctctataggtcccatagcggtaatgccgaaatagaccgactcatggagcaagtccaaacggctacagattccgttctggaacagataccatccgccgagatcgtggtacttggcgatttcaatgcccaccacgccgattggcttggatcacgtaccaccgatcacgcggggagatctgtccataactttgccttgtcatatgatctgacgcaactggttacatcgcccacgcgaatcccagatgtggaagatcatacaccttccctgttggaccttctgctgacctcacatccggacagctacttggtttccgtcgacgcccccttgggctcgtcggaccactgcctgatccggacaaaagtgcctatctcgcgtcgccaacggttcaaaccgaatggccaccgccgagtgtggcactacaggtcggcagactgggatgagatgcggtccttttttgcatcctacccatgggagcgagtttgcttcaagctggacgatcccgacgccgttgccgattccgtagccgatgtggtgcttcaggggatggaactgtttattccttcctctgtcgtgccgatcgggggcagttctcggccctggtttggtcaatcctgcaaattagcagcgcgctacaagcaggattgttaccgagcctgggctgaggcgtcagcggctagggatgtaaataccagcctgctcaaaaagaagtacaactctgcctccaggtccttcaaaagagttattaccagggcaaagtcggaacacgtggccagcattggtgagagactagtgcgccttccttcgggaactcgtgcgttctggtctctcgccaaggctgtccaagggaatttctgtaagccgtctttaccatctttgcgcaggggggatgactcgttggcccataccgcaaaagagaaggccgatcttctaggctctctttttgcgtccaactcgactctggaggataaaggtaggtcaccgccgaatatcccgtgcggtgacaccttcatgtccgagatccagtttcgccagagatcagtgcgtaaagtgctgcaatctctggatgttcacaagtcgagtgggcctgacggaattcctcccatcgtgcttaggacatgcgctcctgagttggcaccggttttaacgcgcctgttccggttctcctactccttaggcattgtcccgaagtcatggaagactgccataatccacccgatcccaaagaaaggcgatagctcggatccgtccaactacaggccgattgccattaccaccttgttctcgaaagtcatggaaacgaccatcaattgccagctcatgaggtaccttgaggagcaccagctgattagcgatcgtcagtacggtttccgtcagcgtcgctcagctggtgaccttcttgcgtacctcacgcat-gatggtcggaggcaatcgagggcaagggggaggccctggcggttagtttggacgtggccaaagcctttgatcgggtgtggcacaaagcacttctttcgaagttgccttcctacgggctgtccgagaaactatgcgcctggatttccagctttttggagggtcggagcattaaggtcgttgtcgacggtgcatgctctgacccgaaaccaattaatgctggtgttccacagggctgtgtactgtcgcccaccctgtttcttctgcatatcaatgacatgctgcaaattagcaacattcattgttatgcagacgatagcacgtgtgatgcactgtacacggcccgcgctaacgtttctcgggctactgccgatgagaaccggaccaaacttgtgtctgaactggagatcctattgggtgaagtctctgattggggtcgacaaaatcttgttgatttcaatcccataaagacacaagtctgcgccattaccgctaaaaaacaaccctttgtcgtggatcttcgttttgagggcactcccctggttgccacagccagtatcggtattctcggcgttgacatatcgagtgacgttcagtttcgcggtcacttggaagacaaggccaagttggcctctaaaaagctgggtgtactcagtagagcgaagcagtatttccagccgggccaccgccttcaattatacaaggcgcaagttcggccccacatggaatactgctcgcatctctgggcgggagcaccccaataccagcttcttccatttgaccgcatacaacggcgagcgactcgaatcgtcaacgaccgagctcttaccgatcggcttgatactttggccttgcggagggacgtcagttccctctgcattttttaccgtatatacc-acggggagtgttccgaagaactgtttggaacgattcctgccgccgagtttcgtcatcggacgacacgacagaccgccaggtaccatccacaccacctggatggctggca------ttcctccacagtgcggttctcgcgaaatttcctgccacgcacagccgcgctgtggaacggtctgtcctcggcggtatttccaaaccagtacgacttagggtccttcaagaagcgagcctatctttttctt---------------aaaggccggcaacgcatctgcagttcctctggt-gttgcaggtgtccatgggcgacgttg-atcacct---------c------ggtgttcccgc-cgctcgtttgccccct-tctc---ttataaaaaa---------
>Persaeus.Pma
------------------------------------------------------------------------------------------------------------------taacagtggtagacgcca-gcaacaacaacat------------------------------------------------------ctgtt-------gcacgaa-------ttggcc-ggctcgc-ccggtgaaatacca-cgaccacac---agaagacaggcgt-gaagtggaagcaa--------------ttccgcgtttcgtc-tgatgagtgtg-gtgccgg---------------------aggcctaattt------------------------------------------------------------------------------------------------------------------------------------tagtcctctttcccttc-------------------------------------------------------------------------------------------------------------------------------------------------------------------------------ccaccc--------------------------------------------------------------------------------------------------------------------------------------------------------------------------------------------------------------------------------------------------------------------------------------------------------------------------------------------------------------------------------------------------------ttttcttataaggaaa-----------------------------------------------------------------------------------------------------------------------------------------------------------------------------------------------------------------------------------------------------------------------------------------------------------------------------------------------------------------------------------------------------------------------------------------------------------------------------------------------------------------------------------------------------------------------------------------------------------------------------------------------------ggatgggaaggggaagtgg----------------------------------------------------------------------------------------------------------------------------------------------------------------------------------------------------------------------------------------------------------------------------------------------------------------------------------------------------------------------------------------------------------------------------------------------------------------------------------------------------------------------------------------------------------------------------------------------------------------------------------------------------------------------------------------------------------------------------------------------------------------------------------------------------------------------------------------------------------------------------------------------------------------------------------------------------------------------------------------------------atttgacggaggaggggacgcataggaaggg-----------------------------------------------------------------------------------------------------------------------------------------------------------------------------------------------------------------------------------------------------------------------------------------------------------------------------------------------------------------------------------------------------------------------------------------------------------------------------------------------------------------------------------------------------------------------------------------------------------------------------------------------------------------------------------------------------------------------------------------------------------------------------------------------------------------------------------------------------------gaaatattctctttctgtgcgtcccctcctccgtcgatt---------------------------------------------------------------------------------------------------------------------------------------------------------------------------------------------------------------------------------------------------------------------aaaggtaggcaacgcatctgcaa------------ttgcggatgtctatgggcagcggtc-gcttcgctatttcggcgaattcaggtgg-ccgct-tgctcgtttgccacct-tata---atataaaaa----------
>Zenon.Pma
----------------------------------------------------------------------------------------------------------------------------------------------acat------------------------------------------------------cttc--------gcacgaa-------ttggcc-ggytcgc-ccggtgaaatacca-cgaccacac---agaagacaggcgt-gaagtggaagmaa--------------ttccgcgtttcgtc-tgatgagtgtg-gtgccgg---------------------aggcctaaccy-------------------------------------------------------------------------------------------------------------------------------------------cccccccccc--------------------------------------------------------ttaatacag-----------------------------catgg--------------cagtgggatcgaaagagaaaataccccaggggggtaccaataccmctggtattggag------aatccccctccgcgcg--------------------------------------------cttacgcctgaactcccgctt-------ggagtctgggggtaagc----------------------------------gcacgggccgccccg-----------------------cgtattctgggggg---------ggcaccattccgctcgct----------------------------------gctg-aaaggtcggggcaaa-cgaagcaaggcacttc----caccccctgmcacccacgccgtggacytctgtaatatcaggggactccattccaacttggaggccgtccactaccatctcc-ggacggctaagccggccttgctttttcttaccgagacrcagatatcctctccggcggacacctcgtatctgtcctgccccggatacaaattagaacactcctttttgccccgggctggggtatgcgtgtacgtcagagaggatatctgttctcgtcgcctcagccttcttgaaggtagggacctatctcttttgtggctgcgcgtagatggcgatgaccatccgcgggtctacgcgtgcctctataggtcccatagcggtaatgccgaaacagaccgactcatggagcaagtccaaacggctacagattccgttctggmrcagatcccctccgctgaaatcgtggtacttggcgayttyaaygcccaccatgccgawtggcttggctctcgtaccaccgatcacgcggggagatctgtccacgactttgccttgtcttatgatctgacgcagctggtcacctcgcccacgcgaatcccagatgtcgaagatcatacaccttccctgttggaccttctgctgacctcacatccggacagctatmaggtttccgtcgamgcccctttaggctcgtcggaccactgcctgatccggaccacagtgccmatctcgcgtcgcccacggtttaaaccgaatggccttcgccgagtvtggcactacaggtcagcagactgggatgagatgcggtccttttttgcatcctacccatgggagcgagtttgcttcaagctggacgatcccgacgcygttgcygactctgtcgctgatgtggtgcttcaggggatggatctttttattccrtcttctgttgtgcccatcgggggcagttctcggccctggtttggtagatcctgcaaattagcctcgcgctacaagcaggattgttatcgagcctgggctgaggcgtcagcagctagggatgtaaataccagccagctwaaaaagaagtacaactctgcctccaggtccttcaaaagagtgattgccaaggcaaagtccgaacacgtggccagcattggtgagaggctagtgcaccttccttcgggaactcgtgcgttctggtctcttgccaaggctgtccaggggaatttctgtaagccgtccttaccatctttgcgcaggggggatgactcgttggcccacaccgcaaaagagaaagccgatcttctgggctctctttttgcggccaactcgactctggatgacaaaggtaactcgccgccgaaaatcccatgcggcgagacctctatgtccgaaatccagtttatccagagatcagtgcggaaatcgctgcaatctctggatatccataagtcgagtgggcctgacgggataccccccatcgtgcttaggacttgcgctcctgagttggcaccggttttaacgcgcctgttccggttctcctactccttaggcgttgtcccgaaatcatggaagactgccataatccacccgatcccgaaaaaaggcgatagctcagatccgtccaactacaggccgatcgccattaccaccttgttctcgaaagtcatggaaacgaccatcaattgccagctyatgaggtacctwgaggagcatcagctgattagcgatcgtcagtacggtttccgacarcgtcgctcagctggtgatcttcttgcgtacctcacgcatcgatggtcggaggcaatcgagggcaagggggaggccctggcggttagtttggacgtggccaaggcctttgatcgggtgtggcacaaagcacttctttcgaagctgccttcctacgggctgcccgagaaactatgcgcctggattgccagctttttggagggtcggagcatcaaggtcgttgtygacggtgcatgctctgacccgaaaccaattaatgctggtgtcccacagggctgtgtactgtcgcccaccytgtttcttctgcatatcaatgacatgctgcaatttagcaacatccattgttatgcagacgatagcacgggtgacgcaytgtacacggcccgtgctaatgtttctcgggctactgccgatgagaaccggaccaaacttgtgtctgaactggagaccctactgggtgaagtttcggattggggtcgacgaaatctcgttgaattcaatcccaaaaagacacaagtatgcgccattaccgctaaaaaacaaccctttgtcgtagatcttcgttttgagggcactcccctggttgcctcagccagtatcggtattctcggcgttgacatatcgagtgacgttcagtttcgcggtcatttggaagacaaggccaagctggcctccaaaaagctgggtgtgctcggtagagcgaagcagtatttccagccgggccatcgcctacagctgtataaggcgcaagttcggccccacatggaatactgctcgcatctctgggcgggagcaccccaataccagcttcttccatttgaccgcatacaacggagagcgattcgaatcgtcaacgaccgagctcttacygatcggcttgacactctggcgttgcggagggacgttagttccctctgcattttttaccgtatatacc-acggggagtgctccgaagaattgtttggaacaattcctgccgccgagttccgtcatcggacgacccgacagaccgccaggttccatccacaccatctcgatggctggca------ttccacaaccgtgcggttttcgcgaaattttttgccgcgcacggccgcgttgtggaatggtctgtcctcggcggtatttccaaaccgctacgacttagggtccttcaagaagcgagcgtatcaccatctc---------------aaaggccggcaacgcatctgcgattcctctggt-attgcagatgtccatgggcgtcgatg-aacacct---------t------ggtgttcccgc-tgctcgtttgccccct-tctc---ttataaaa-----------
>Persaeus.Pme
------------------------------------------------------------------------------------------------------------------taacagtggtagagccc-----gctttaacat------------------------------------------------------ctta--------gcacgaa-------tgggtc-ggctcgc-ccggtgcaatacca-cgaccacac---agaagacaggcgt-gaagtggaagcaa--------------ttccgcgtttcgtc-tgatgagtgtg-gtgccgg---------------------aggcccaactt------------------------------------------------------------------------------------------------------------------------------------tagtcc-ctttcccgtt-------------------------------------------------------------------------------------------------------------------------------------------------------------------------------ccaccc--------------------------------------------------------------------------------------------------------------------------------------------------------------------------------------------------------------------------------------------------------------------------------------------------------------------------------------------------------------------------------------------------------ttttcttataaggaaa-----------------------------------------------------------------------------------------------------------------------------------------------------------------------------------------------------------------------------------------------------------------------------------------------------------------------------------------------------------------------------------------------------------------------------------------------------------------------------------------------------------------------------------------------------------------------------------------------------------------------------------------------------ggattggatgggaaagtgg----------------------------------------------------------------------------------------------------------------------------------------------------------------------------------------------------------------------------------------------------------------------------------------------------------------------------------------------------------------------------------------------------------------------------------------------------------------------------------------------------------------------------------------------------------------------------------------------------------------------------------------------------------------------------------------------------------------------------------------------------------------------------------------------------------------------------------------------------------------------------------------------------------------------------------------------------------------------------------------------------atttgacggtggaggagacgcataggaaggg-----------------------------------------------------------------------------------------------------------------------------------------------------------------------------------------------------------------------------------------------------------------------------------------------------------------------------------------------------------------------------------------------------------------------------------------------------------------------------------------------------------------------------------------------------------------------------------------------------------------------------------------------------------------------------------------------------------------------------------------------------------------------------------------------------------------------------------------------------------gaaatatcctctttatgtgcgtctcctcctccgtcgatt---------------------------------------------------------------------------------------------------------------------------------------------------------------------------------------------------------------------------------------------------------------------tagggtaggcaacgcatctgcaa------------ttgcggatgtctatgggcagcggtc-gcttcgccatttcggcggatttaggtgg-ccgct-tgctcgtttgccacct-tatt---gtataaaaaa---------
>Zenon.Pme
------------------------------------------------------------------------------------------------------------------taacagtggtagagccc-----gctttaacat------------------------------------------------------cttc--------gcacgaa-------tgggcc-ggctcgc-ccggtgcaatacca-cgaccacac---agaagacaggcgt-gaagtggaagtaa--------------ttccgcgtttcgtc-tgatgagtgtg-gtgccgg---------------------aggcccaa-cc-------------------------------------------------------------------------------------------------------------------------------------------cccccccccc--------------------------------------------------------ctaayacag-----------------------------catgs--------------cagtgggatkkgaagagaaaktaccccaggggggtaccaataccactggtattggag------aatccccctccgcgcg--------------------------------------------tttacgcctgaactcccgctt-------ggagtctgggggtaagc----------------------------------gcgcgggccgccctg-----------------------cgtattctggggtg---------ggcaccatcccgctcgtt----------------------------------gcta-aa-gctcggggcaaa-cgcagc-aracacctcgcggcatccccttccacgctcgccgtggacttctgcaatatcaggggactccattctaacttggakgccgtccactaccacctac-ggacggccaagccggccttgcttttcctcactgagacgcagatatcctctccggcrgacacatcgtayctmtcctgccccggwtacaaattggagcattcctttttgccscgggctggggtgtgcgtgtacgtcagagaggatatctgttctcgtcgcctcagccttcttgaaggtagggacytatctrttttgtggctgcgcgtagatagcgatgaccayccgcgagtctacgcgtgcctctataggtcccatagcggtaatgccgaaattgaccgactcatggagcaagtccaaacggctacagattccgttctggcacagatcccctccgctgagatcgtggtactcggcgatttcaatgcccaccatgccgaatggctcggctctcgtaccaccgatcatgcggggagatctgtccacgacttcgccttgtcatatgatctgacgcagctggttacctcgccaacgcgaatcccagatgtggatgatcatacaccttccctgttggaccttctgctgacctcacatccggacagctatttggtttccgtcgacgcccccntgggctcgtcggaccactgcctgatccggacmacagtgcctatctcgcgtcgcccacggttcaaaccgaatggccaccgccgagtgtggcactacaggtcagcagactgggatgngatgcggtcnttntttgcatcctacccatgggngcgagtttgcttcaagctggacgatcccgatgccgttgccgattctgtnaccgatgtggtgcttcaggggatggaactttttattccntcatctgttgtacccatcgggggcagttctcggccctggtttggtcaatcctgcaaattagctgcgcgctacaagcaggattgttaccgagcctgggctgaggcgtcagcggctagggatgtaaataccggccttctcaaaaagaagtacaactctgcctccaggtccttcaaaagagtgattgccaaggcaaagtcggaacacgtggccagcattggtgagagactagtgcgccttccctcgggaacacgtgcgttctggtctctngccaaggctgtccaggggaatttctgtaagccgtctttaccatctttgcgcagggaggatgactcgttggcccataccgcaaaagagaaggccgatctcctgggctctctttttgcgtcnaactcgactctggaggacaaaggtgcntcgccgccgaaaatcccgtgcggtgacacctttatgccggaaatccagtttcgtcagagatcagtgcgtatagcgctgcaatctctcgacgtcaacaagtcgagtgggcctgacgggattcctcccattgtgcttaggacatgcgctcctgagttggcaccggttttaacgcgcctgttccggttctcntactcctnaggcnttgtnccgaantcntggaagactgccataatncacccgatcccaaanaaaggcgatagctcggatccgtccaactacaggccgattgccattaccaccttgttctcgaaaatcatggaaacgaccatcaattgccagctcatgaggtacctggaggagcaccagctgatwagcgatcgtcagtacggtttccgtcarcgtcgctcagctggtgaccttcttgcgtacctcacgcatcgatggtcggaggcaatcgagggcaagggggaggccctggcagttagtttggacgtggccaaggcctttgatcgggtgtggcacaaagcacttctttcgaagttgccttcctacgggctgcccgagaaactctgcgcctggatttccagcttcttggagggtcggagcatcaaggtcgttgtcgacggtgcatgctctgaccygaaaccaattaatgctggtgtcccacagggctgtgtactgtcgcccaccctgtttcttctgcatatcaatgacatgctgcgaatacgcagcatccattgttatgcagacgatagcaccggtgatgcactgtacacggcccgcgctaatgtttctcgggccactgccgatgagaaccggaacaaacttgtgtctgagctggagacccttttgggtgaagtctcggattggggtcgacaaaatcttgtcgatttcaatcctaaaaagacacaagtatgcgccattaccgctaaaaaagatcccttcgtcgtcaatctccggtttgagaacactcccctggttgcctcagccagtatcggtattctcggcgttgacatatcgagtgacgttcagtttcgcggtcatttggaagacaaggccaagctggcttctaaaaagctgggtgtgctcagtagggcgaagcagtatttccagccgggccaccgccttcaactttacaaggcgcaagttcggccccatatggagtactgctcgcacctctgggcgggagcaccccaataccagcttcttccatttgaccgcatacaacggagagcgactcgaatcgtcaacgaccgagctcttaccgatcggctagatcctctggccttgcggagggacgtcagttccctctgcatcttttaccgcatttacc-acggggagtgttccgaggagttgtttggaacgattcctgccgccgagtttcgtcatcggacgacacgacagaccgccaggtaccatcctcaccatctcgatggctggca------ttccacaaccgtgcggttttcgcggaactttctgccccgcacagccgcgttgtggaacggtctgtcctcggcggtatttccaaaccaatacgacttagggtccttcaagaagcgagcctatcatttcctc---------------aaaggccggcaacgcatctgtagttcctctggt-gttgcggatgtccatgggcgtcgttg-accacct---------c------ggtgttcccgc-cgctcgtttgccccct-tcta---ttataaaaaaa--------
>Persaeus.Ppol
------------------------------------------------------------------------------------------------------------------taacagtggtagagccc-----gctttaacat------------------------------------------------------cttc--------gcacgaa-------tgggcc-ggctcgc-ccggtgtaatacca-cgaccacac---agaagacaggcgt-gaagtggaagcaa--------------ttccgcgtttcgtc-tgatgagtgtg-gtgccgg---------------------aggcctaattt------------------------------------------------------------------------------------------------------------------------------------tagtcc-ctttctcttt-------------------------------------------------------------------------------------------------------------------------------------------------------------------------------ccaccc--------------------------------------------------------------------------------------------------------------------------------------------------------------------------------------------------------------------------------------------------------------------------------------------------------------------------------------------------------------------------------------------------------ttttcttataaggaaa-----------------------------------------------------------------------------------------------------------------------------------------------------------------------------------------------------------------------------------------------------------------------------------------------------------------------------------------------------------------------------------------------------------------------------------------------------------------------------------------------------------------------------------------------------------------------------------------------------------------------------------------------------ggatgggaagggaaagtgg----------------------------------------------------------------------------------------------------------------------------------------------------------------------------------------------------------------------------------------------------------------------------------------------------------------------------------------------------------------------------------------------------------------------------------------------------------------------------------------------------------------------------------------------------------------------------------------------------------------------------------------------------------------------------------------------------------------------------------------------------------------------------------------------------------------------------------------------------------------------------------------------------------------------------------------------------------------------------------------------------atttgacggtggaggagacgcataggaaggg-----------------------------------------------------------------------------------------------------------------------------------------------------------------------------------------------------------------------------------------------------------------------------------------------------------------------------------------------------------------------------------------------------------------------------------------------------------------------------------------------------------------------------------------------------------------------------------------------------------------------------------------------------------------------------------------------------------------------------------------------------------------------------------------------------------------------------------------------------------gaaatatcctctttatgtgcgtctcctcctccgtcgatt---------------------------------------------------------------------------------------------------------------------------------------------------------------------------------------------------------------------------------------------------------------------aagggtaggcaacgcatctgcaa------------ttgcggatgtctatgggcagcggtc-gcttcgccattttggcggattcaggtgg-ccgct-tgctcgtttgccacct-tata---ttataaaaaaa--------
>Zenon.Ppol
-------------------------------------------------------------------------------------------------------------------atc-----------------------tacat------------------------------------------------------cttc--------gcacgaa-------tnggcc-ggctcgc-ccggtghaatacca-cgaccacac---agaagacaggcgt-gaagtggaagcva--------------ttccgcgtttcgtc-tgatgagtgtg-gtgccgg---------------------aggccnaancc-------------------------------------------------------------------------------------------------------------------------------------------cccccccccc--------------------------------------------------------htaatacag-----------------------------catgg--------------cagtgggatctaaagagaathtaccccaggggggtaccaahacnactgntdttggag------aatccccctccgcgcg--------------------------------------------cttacgcctgaactcccgcht-------ggagtctgggggtaggc----------------------------------gcgcgggccgccccg-----------------------cgtattctgggggg---------ggcaccatcccgctcgtt----------------------------------gctg-vanggtcggggcaaa-cgnagcaaggcacttc----caccccctgccacccwcgcygtggayytctgtaatatcaggggactccactccaacttrgaggccgtccactaccaccttc-agacggccaagccggccttgctwtttctaaccgagacgcagatatcctctccggcggacacttcgtatctatcctgccccggatacaaattggaacactcctttttgccccgggctggggtatgcgtgtacgtcagagaggatatctgttctcgtcgcctcagccttcttgaaggtagggacctatcgctwttgtggctgcgcgtagatggcgatgwccatccgcgagtctacgcgtgcctctataggtcccatagcggtaatgccgaaattgaccgactcatggagcaagtccagacggctacagattccgttctggcacagatcccctccgctgaaatcgtggtrcttggcgatttcaacgcccaccatgccgaatggcttggctctmgtaccaccgacyacgcggggagatctgtgcacaactttgccttgtcctatgatctgacgcarctggttacctcgccaacgcgaatcccagatgtggaagatcatacaccttccctgttggaccttctgctgacctcacatccggacagctatttggtttccgtcgacgcccccctgggctcgtcggaccactgcctgatccggacaacagtgcctmtctcgcgycgcccacggttcaaaccgaatggccatcgccgagtgtggcactacaggtcagcagactgggataggatgcggtctttctttgcatcctacccatgggggcaagtttgcttcaagctggatgatcccgacgccgttgccgattctgtcrccgatgtggtgcttcaggggatggaactytttattccgtcatctgttgtgcccatcgggggcagttctcggccytggtttggtcgatcctgcaaattagctkcgcgctacaagcaggattgytaccggrcctgggctgaggcgtcagcrgctagggatgtaaacaccagccttctcaaaaagaagtacaactctgcctccaggtccttcaaaagagtgattgccaaggcaaagtcagaacacgtggccagcattggtgagagactagtgcgccttccctcygggactcgtgcgttctggtctctcgccaaggctgtccaggggaatttctgtaagccgtctctaccatctttgcgcaggggggataactcgttggcccataccgcaaaagagaaagccgatctcttgggctctctttttgcgtctaactcgactctggaggacaaaggtgcctcgccgccgaaaatcccgtgcggcgacacctttatgccggaaatccagtttcgtcagagatcagtgcgwatagcgctgcaatctcttgacgtcaayaagtcgagtgggccagacggkattcctcccattgtgcttaggacatgcgctcctgagttggcaccggttttaacgcgcctgttccggttcttgtactccatcggcgtagtcccgaagtcmtggaagactgccgtaatacacccgatccctaagaaaggcgatagctcggatccgtccaactacaggccgattgccattacccccttgttctcgaaagtcatggaaacsaccatcaattgccagcttatgaggtacctggaggagcaccagctgttaagcgatcgtcagtacggtttccgtcagcgtcgctcagctggtgatcttcttgcgtacctcacgcatagatggtcggakgcaatcgagggcaagggggaggccctggcagttagtttggacgtggccaaggcctttgatcgggtgtggcacaaagcacttctttcgaagttgccttcctacgggctgcccgagaaactctgcgcctggatttccagctttttggagggtcggagcatcaaggtcgttgtcgacggtgcatgctctgacccgaaaccaattaatgctggggtcccacagggctgtgtactgtcgcccaccctgtttcttctgcatatcaatgacatgctgcgaatacgcagcatccattgttatgcagacgatagcaccggtgatgcactgtacacggcccgcgctaatgtttctcgggccaytgccgatgagaaccggaacaaacttgtgtctgagctggagaccctcttgggtgaagtctcggattggggtcgacaaaatcttgtcgatttcaatcctaaaaagacacaagtatgcgccattaccgctaaaaaagatccctttgtcgtcaatctccggtttgagaacactcccctggttgcctcagccagtatcggtattctcggcgttgacatatcgagtgacgttcagtttcgcggtcatctggaagacaaggccaagctggcttccaaaaagctgggtgtgctcagtagggcgaagcagtatttccagccgggccaccgcctacaactttacaaggcgcaagttcggccccacatggagtactgctcgcacctctgggcgggagcaccccaataccagcttcttccatttgaccgcatacaacggagagcgactcgaatcgtcaacgaccgagctcttaccgatcggctagatcctctggccttgcggagggacgtcagttccctctgcattttttaccgcatttacc-acggggagtgttccgaggagttgtttggaacgattcctgccgccgagtttcgtcatcggacgacacgacagaccgccaggtaccatcctcaccatctcgatggctggca------ttccacaaccgtgcggttttcgcggaactttctgccccgcacagccgcgttgtggaacggtctgtcctcggcggtatttccaaaccaatacgacttagggtccttcaagaagcgagcctatcatttcctc---------------aaaggccggcaacgcatctgtagttcctctggt-gttgcggatgtccatgggcgtcgttg-accacct---------t------ggtgttcacgc-cgctcgtttgccccct-ttta---ttataaaa-----------
>Persaeus.Pxu
------------------------------------------------------------------------------------------------------------------taacagtggtagagccc-----gctttaacat------------------------------------------------------cttc--------gcacgaa-------ttggcccggctcgc-ccggtgaaatacca-cgaccacac---agaagacaggcgt-gaagtggaagcaa--------------ttccgcgtttcgtc-tgatgagtgtgcgtcccgg---------------------aggcctaattt-------------------------------------------------------------------------------------------------------------------------------------agtcctctttcccttc-------------------------------------------------------------------------------------------------------------------------------------------------------------------------------ccaccc-------------------------------------------------------------------------------------------------------------------------------------------------------------------------------------------------------------------------------------------------------------------------------------------------------------------------------------------------------------------------------------------------------tttttcttataaggaaa-----------------------------------------------------------------------------------------------------------------------------------------------------------------------------------------------------------------------------------------------------------------------------------------------------------------------------------------------------------------------------------------------------------------------------------------------------------------------------------------------------------------------------------------------------------------------------------------------------------------------------------------------------ggatgggaagtggaagtgg----------------------------------------------------------------------------------------------------------------------------------------------------------------------------------------------------------------------------------------------------------------------------------------------------------------------------------------------------------------------------------------------------------------------------------------------------------------------------------------------------------------------------------------------------------------------------------------------------------------------------------------------------------------------------------------------------------------------------------------------------------------------------------------------------------------------------------------------------------------------------------------------------------------------------------------------------------------------------------------------------actttccggatgagaggatgcatggaaaggg-----------------------------------------------------------------------------------------------------------------------------------------------------------------------------------------------------------------------------------------------------------------------------------------------------------------------------------------------------------------------------------------------------------------------------------------------------------------------------------------------------------------------------------------------------------------------------------------------------------------------------------------------------------------------------------------------------------------------------------------------------------------------------------------------------------------------------------------------------------aaaatattttctttctgtgcatcctctcctccgtcgatt---------------------------------------------------------------------------------------------------------------------------------------------------------------------------------------------------------------------------------------------------------------------aaaggtaggcaacgcatatgcaa------------ttgcgtatgtctatgggcaacggtc-acttcgctatttcagcgatttcaggtgg-ccgct-cgctcgtttgccacct-tatg---atataaaaaa---------
>Zenon.Pxu
------------------------------------------------------------------------------------------------------------------taagagtggtagaaccc-----gctttaacat------------------------------------------------------cttc--------gcacgaa-------ttggccaggttcgc-ccggtgaaatacca-ccaccacac---agaaaacaggcgt-gaagtggaagaaa--------------ttccgcgtttcgtc-tgatgagtgtg-gtcccgg---------------------aggcccaacct-------------------------------------------------------------------------------------------------------------------------------------------cccccccccct-------------------------------------------------------ttaatacag-----------------------------catgg--------------cagtgggattaaaagagaaagtaccccaggggggtaccaaaaccactggttttggag------aatccccctccgcgcg--------------------------------------------cttacgcctgaactctcgctt-------ggagtctgggggtaagc----------------------------------gcgcgggccgccctg-----------------------cgtattctgggggg---------ggcaacattccgctcgctc---------------------------------gctgtagaggccggggcaaa-cgaggccaggcacttc----caccccctgccacccacgcagtggacctctgcaatatcaggggactccattccaacttggaggccgtccattaccatctcc-ggacggccaagccggccttgctttttcttaccgagacacagatatcctctccggcggacacatcgtacttatcctgccccggatacaaactggaacactcctttttgccccgggctggggtatgcgtgtacgtcagagaggatgtctgttctcgtcgcctcagccttcttgaaggtagggacctatctcttttgtggctgcgcgtagatggcgatgtccatccgcgggtctacgcgtgcctctataggtcccatagcggtaatgccgaaacagaccgactcatggagcaagtccaaacggctacagattccgttctggcacagatcccctccgctgaaatcgtggtacttggcgacttcaacgcccaccatgccgattggcttggctctcgtaccaccgaccacgcggggagatctgtccacgactttgccttgtcttatgatctgacgcagctggtcgccgcgcccacgcgaatccctgatgtggcagatcatacgccttccctgttggaccttctgctgacctctcatccggacagctatcaggtttctgtcgacgcccccttgggctcgtcggaccactgcctgatccggacctcagtgcctatctcgggttgcccacggtttaaaccgaatggctttcgccgagtgtggcactacaggtcagcagactgggatgagatgcggtccttttttgcatcctacccatgggagcgagtttgcttcaatctggacgatcccgacgccgttgccgactctgtcgccgatgtggtgcttcaggggatggatctttttattccgtcttctgttgtgcccatcgggggcagttctcggccctggtttggtaggtcctgcaaattagccgcgcgctacaagcaggattgttatcgagcctgggctgaggcgtcagcagctagggatgtaaataccagccagcttaaaaagaagtataactctgcctccaggtccttcaaaagagtgattgccaaggcaaagtcagaacacgtggccagcattggtgagaggctagtgcaccttccttcgggaactcgcgcgttctggtctcttgccaaggctgtccaagggaacttctgtaagccgtccctaccatctttgcgcaggggggacgactcgttggcccacaccgcaaaagagaaagccgatctcctgggctctctttttgcggccaactcgactctggatgacaaaggtaactcgccgccgaaaatcccacgcggcgagacctccatgtccgaaatccagtttatccagagatcagtgcgaaaagcgctgcaatctctggatattaataagtcgagtgggcctgacgggataccccccctcgtgcttaggacttgtgctcctgagttggcaccggttttaacgcgcctgtttcggttctcctactccctaggcattgtcccgaagtcatggaagactgccattatccacccgatcccaaaaaaaggcgatggctcagacccgtccaactacaggccgattgccattaccaccttgttctcgaaagtcatggaaacgaccatcaattgccagctcatgaggtaccttgaggagcaccagctgattagcgatcgtcagtacggcttccgtcaacgtcgctcagctggtgatcttcttgcgtacctcacgcatcgatggtcggaggcaatcgagggcaagggggaggccctggcggttagtttggacgtagccaaggcctttgatcgggtgtggcataaagcacttctttcgaagctgccttcctacgggctgcccgagaaactatgcgcctggattgccagctttttggagggtcggagcatcaaggtcgttgtcgacggtgcatgctcggaccccaaaccaattaatgctggtgtcccacagggctgtgtactgtcgccgaccctgtttcttctgcatatcaatgatatgctgcaaattagcaacatccattgttatgcagacgatagcacgggtgatgcactgtacacggcccgcgctaacgtttctcgggccactgccgatgagaaccggaccaaacttgtgtctgaactggagaccctactgggtgaagtttcggattggggtcggcaaaatcttgttgacttcaatcccaaaaagacacaagtatgcgccattaccgctaaaaaacagccctttgtcgtggatcttcgtttcgagggcactcccctggttgcctcagccagtatcagtattctcggcgttgacatatcgaatgacgttcagtttcgcggtcatttggaagacaaggccaagctggcctccaaaaaactgggtgtgctcagcagagcgaagcagtatttccaaccgggccaccgcctacagctgtataaggcgcaagttcggccccacatggaatactgctcgcatctctgggcgggagcaccccagtaccagcttcttccatttgaccgcatacaacggagagcgattcgaatcgtcaacgaccgagctcttactgatcggctcgacactctggcactgcggagggacgttagttccctctgcattttctaccgcatatacc-acggggagtgctctgaagaattgtttggaacgattcctgccgccgagttccgtcatcggacgacacgacagaccgccaggttccatccacaccacctggatggctggca------ttccacaacggtgcgattctcgcgcaacttcttgcctcgcacagccgcgttgtggaacggtctgtcctcggcggtatttccaaaccaatacgacttagggtccttcaagaagcgagcctatcaccacctc---------------aaaggccggcaacgcatctgcggttcctctggt-attgctgatgtccatgggcgtcgttg-aacacct---------c------ggtgttcccgc-tgctcgtttgccccct-tctg---ttataaaaaa---------
>Persaeus.Sfr
----------------------------------------------------------------------------------------------------------------tttaagtgtgggagagccat-------------------------------------------------------------------gcttcg-------gcacgaa-------tgggcc-ggctcga-ccggagtgatacca-cggcctcac---agaaaaccgacgt-gaaacaacgcttg--------------cgttgtgtttcgtt-gtgtgagtgaggttaccgg---------------------aggcccaatta-------------------------------------------------------------------------------------------------------------------------------------------ccccccttcc--------------------------------------------------------------------------------------------------------------------------------------------------------------------------------------------------------------------------------------------------------------------------------------------------------------------------------------------------------------------------------------------------------------------------------------------------------------------------------------------------------------------------------------------------------------------------------------------------------------------------------------------------------------------------------------------------------------------------------------------------------------------------------------------------------------------------------------------------------------------------------------------------------------------------------------------------------------------------------------------------------------------------------------------------------------------------------------------------------------------------------------------------------------------------------------------------------------------------------------------------------------------------------------------------------------------------------------------------------------------------------------------------------------------------------------------------------------------------------------------------------------------------------------------------------------------------------------------------------------------------------------------------------------------------------------------------------------------------------------------------------------------------------------------------------------------------------------------------------------------------------------------------------------------------------------------------------------------------------------------------------------------------------------------------------------------------caatcttcccaatccccga------------------------------------------------------------------------------------------------------------------------------------------------------------------------------------------------------------------------------------------------------------------------------------------------------------------------------------------------------------------------------------------------------------------------------------------------------------------------------------------------------------------------------------------------------------------------------------------------------------------------------------------------------------------------------------------------------------------------------------------------------------------------------------------------------------------------------------------------------------------------------------------------------------------------------------------------------------------------------------------------------------------------------------------------------------------------------------------------------------------------------------------------------------------------------------------------------------------ttcccca-----------------------------------------------------------------------------------------------------------------acaacccttaaattcctaa----------------ccccca---------------aaaggccggcaacgcacttgtaacgcctctggt-gtttcgggtgtccatgggcggcggcg-attgctt---------accatcaggtgatccgtc-tgctcgtttaccggct-tata---ccataaaaa----------
>Zenon.Sfr
------------------------------------------------------------------------------------------------------------------ttaccgtgggagagccat-------------------------------------------------------------------gcttcg-------gcacgaa-------tgggcc-ggctcga-ccggagtaatacca-cggcctcac---agaaaaccggtgt-gaaacaacgttca--------------cgttgtgtttcacc-gagtgagtgagggtaccgg---------------------aggcccaccat-------------------------------------------------------------------------------------------------------------------------------------------ccccctacgta---------------------------------------------------------------------------------------------aatgg--------------cgcagttcaactcaattcgattaccccaggagggtaccaact------acactggag------aatccctctctggacg--------------------------------------------tccatactcagagttcaacc----------accctgagcgtggac----------------------------------gtctaggccgccccac--------------------atcgtactct-ggggg---------ggcaaaactgcgcgcatt---------------------------------------acagctcgaggcaag----agc-aaaataacttcggcaccccctgccacgctgaatgtggacttctgcaacatcaggggaatccattccaaccttaacgctgtccactaccatcttg-agacagcaaagcccgccttgctctttttaactgagacgcagatatcgtctccgttggaca-atcgtacctcacctaccctgggtatggactggagcattccttcttgcctagggccggggtatgcgtgtacattagagacgatatcagctttcgtcgcctcagaaatcttgaaggtagggacctctccatcttatggctgcgtgtagataacgacgaccacccccgtgtctatgcgtgcctatacaggtcccatagtggtgatagcgagactgaccgactcatggaacacatccagacggctgtagactctgtacaagggcagataccctctgcagaagtcgttctacttggcgattttaacgcccaccacgccgactggcttggttctagtagaactgaccacgcggggagatctgtccacgacctagcccttgcttctggcctgacacagctggttaccgcgcctacgcgcatcccagatgtggaagaccagaggccttcactgttggaccttctgctgacctctcacccggacggctacagtgtgtccgttgttgctcccctaggctcatcggaccattgtctcgtccggagctctgtatcttggacgcgctcgccgcgtctagaagatgcacgtcttcgccgcgtatggcactataggtcggcagactgggatgggatgcggtccttttttgcatcctatccttggagacaggtttgcttcttgcaggatgatcccaacgccgctgccgattctgtcgccgatgtggtgctacaggggatggagctgttcgtcccatcctctctggtccctgtcggtggcaggtatcggccctggtttgattcgtcttccagaaaggcctcacgcaggaagcgtgaagcctatcgagcctgggccgatgcggtggtggcacgggatgtaaataccagcacttttaaaaaggagtataactttgcttccaagtccttcaaaagagttattgcaggggctaagtctcagtacatcggtagaattggcgagaagcttgaacgccttccttcgggaactcgtgcgttctggtcgctcgccaaagctatcgaaggcaatttctgcaggccgtcatttccacctctgcacatggg-ggggattcgttggctcatggcgcaagggataaagcccaacttttgggtaaaatctttgcgtccaactcgacactggatgacggggggcgtgggccgcctgccgtgccgtggtgtgggtggcatatgccagatatccgattccaccagcgttcggtacgtttggcgctcctgtcccttgatgtccaaaagtcgagtgggcccgacgggattccaccccttgtgttaaagatgtgcgctccggagttggcaccagttttaacacgtctttttcggctctcttactttttaggcgtagtaccgaaatcctggaagacggccttggtccacccgatccctaaaaaaggcgatcgaacaaatccgtccaactacagaccgatagccataacttccctcttctcgaaaataatggagtccattattaactgccagctcttgcggtacctagaagatcaccaactactcaatgaccgacaatacggttttcgtaaaggtcggtcggctggggatcttctggtttacctgacacaccgttgggcacaggcgatcgagtctaagggggaagcgttggcagtgagcttggacgtggcgaaagccttcgaccgggtttggcataaagcgcttctttcgaagcttccttcctatgggcttcccgagaaattgtgcgaatgggtctcctgcttccttacagacagaagcattaaggtcgttgtcgacggggaatgctccgactctctgtctgtgaacgcaggtgtccctcaaggctgcgtgctatcacctaccctgttcctcatccatatcaatgatatgttgcaaatcagcggcattcattgttatgcggatgacagtacaggtgatgcctattataccggccgcgctaacatttctcgggaaaacgtcatcgaaagccgaaacagacttgtgtcagaaatcgagacttctttgcagagaatctcagattggggtgaacttaatctggtccagtttaaccctactaagacacaggtctgcgtgtttaccgctaagaaactaccgttggtcgtctcacctcagtttcaaagtacccctctgactgcctcagccggtattggaatacttggcatcaacatttcgagcgacgtccagttccgtggtcatctggaggataaggctaaattagcctcgaaaaagcttggtgtgctcaacagatcgaggcagtatttcactccagcccatcgcctgcttctatataaggcgcaagttcggccccatatggaatactgctctcatctttgggcgggggcaccccagtaccagcttcatcctctggaccgcgttcagcggcgtgcggttcggattgttgagtgtcaggaagtttcaaaccgacttgacactttggcaatgcgtagagatgtagcttcattgtgcattttctatcgcttatacc-acggggagtgctctgaggaattgtttggtcttattcctgccgcttcttttcgccatcgacccacacgacagcat------ttccatccccaccatatagatggttggca------ggccacaactgtgcgcttctcgcgcaactttctgcctcgcacagcaaaactgtggaatgagctgtcgtcggcggtatttccgaaccgatacgaccttcaaaccttcaagaaaagagcatactcctttttaa---------aaaacaaaggccggcaacgcacctgtgactcctctggt-gttgcgggtgtccatgggcggcgctg-atcgctt---------accatcaggtgactcgtt-tgctcgtttgcctcc--tatt---ccataaaaaaaa-------
>Persaeus.Sli
----------------------------------------------------------------------------------------------------------------tttaagtgtgggagagccat-------------------------------------------------------------------gcttcg-------gcacgaa-------tgggcc-ggctcga-ccggagtgatacca-cggcctcac---agaaaaccgacgt-gaaacaacgcttg--------------cgttgtgtttcgtc-gtgtgagtgaggttaccgg---------------------aggcccaatta----------------------------------------------------------------------------------------------------------------------------------------cccccccccttcc---------------------------------------------------------------------------------------------------------------------------------------------------------------------------------------------------------------------------------------------------------------------------------------------------------------------------------------------------------------------------------------------------------------------------------------c----------------------------------------------------------------------------------------------------------------------------------------------------------------------------------------------------------------------------------------------------------------------------------------------------------------------------------------------------------------------------------------------------------------------------------------------------------------------------------------------------------------------------------------------------------------------------------------------------------------------------------------------------------------------------------------------------------------------------------------------------------------------------------------------------------------------------------------------------------------------------------------------------------------------------------------------------------------------------------------------------------------------------------------------------------------------------------------------------------------------------------------------------------------------------------------------------------------------------------------------------------------------------------------------------------------------------------------------------------------------------------------------------------------------------------------------------------------------------------------------------------------------------------------------------------------------------------------------------------------------------------caatctccccaatccctga------------------------------------------------------------------------------------------------------------------------------------------------------------------------------------------------------------------------------------------------------------------------------------------------------------------------------------------------------------------------------------------------------------------------------------------------------------------------------------------------------------------------------------------------------------------------------------------------------------------------------------------------------------------------------------------------------------------------------------------------------------------------------------------------------------------------------------------------------------------------------------------------------------------------------------------------------------------------------------------------------------------------------------------------------------------------------------------------------------------------------------------------------------------------------------------------------------------atcccca-----------------------------------------------------------------------------------------------------------------acaatcctcaaattcctaa----------------tcccca---------------aaaggccggtaacgcacttgtaacgcctctggt-gttccaggtgtccatgggcgacgccg-attgctt---------accatcaggtgatccgtc-tgctcgtttaccggct-tatg---ccataaaaa----------
>Zenon.Sli
--------------------------------------------------------------------------------------------------------------------------------------------------------------------------------------------------------------------gcacgaa-------tgggcc-ggctcga-ccggagtaatacca-cggcctcac---agaaaaccggtgt-gaaacagcgcttg--------------cgctgtgtttcacc-gagtgagtgagggtaccgg---------------------aggcccaaccc-------------------------------------------------------------------------------------------------------------------------------------------cccccccctcat--------------------------------------------------------------------------------------------aatgt--------------cgcagttgattcaagagtttctaccccaggagggtaccaact------gcgttggag------aatccctctctggacg--------------------------------------------tccattttcagaactcaact----------accctgagcgtggac----------------------------------gtccaggccgccccac--------------------atcgtactctgggggg---------ggcaaaactgcgcatcat---------------------------------------aaagctggaggcaag----agc-agaataaccatggcaccccttgccacgctgaatgtggacttctgcaacataaggggattacacaccaacctcaatgctgtccatcaccacctag-agacagcaaagccggccttgctctttttgactgagacgcagatatcgtctccgttggacacatcctacctcacctaccctgggtatggactggaacattccttcctgcctagggccggggtgtgcgtgtacatcagggacgatatcagctcacgtcgcctcagtaatcttgaaggtagggacctgtccaccttatggctgcgtgtagataacgacgaccacccccgtgtctacgcgtgcctatataggtcccatagcggtgatagcgagactgaccgactcatggaccacatccagacggctgtagatcttgtgcaggggcagatatcctcagcggaagtggtcttgcttggcgacttcaacgcccatcacgccgactggctctgctccagtaagactgaccacgcggggagatctgtccacgacttggcctt-gcttctggcctaacacaactggtgaccgtgcccacgcgaatcccggatgtggaaggccagaggtcttcactgttggaccttctgctgacctctcacccggacggctacagcgtatccgtcgaagcccctcttggctcatcggatcattgccttgtccggagc-ctgtatcttgcgtgca-----caccgctacaagaggtacgcggtcgccgtgtatggcactataggtcggcagattgggatgggatgcggtccttttttgcatcctacccttggaggcgggcttgcttcttgcaggatgatcccaacgccgctgccaattctgttgctgatgtggtgctgcaggggatggagcttttcgtcccatcttctctggtccccgtcggtggcagatatcggccctggtttgatgcttctaccagaaaggcctcacgcagaaagcaggaggcctaccaagcctgggtcgatgcggcggtggcacgggatgtaaataccagtgcactaaaaaaggagtataactttgcctccaagtccttcaaaagagctattgcgggtgccaagtcgcagcacatcggtagaattggtgagaggctggagcgccttccttcaggaactcgttcattctggtcgctcgccaaagctatcgagggcaatttctgcaggccgtcatttccacctctgcacatgggtgaggattcgttggctcataacgcaagggataaggctcaacttttggcaaaaatctttgcatccaactcgacactggatgacggtgggcgcgagcctcctgttgtgccttggtgcggaaggtatatgccggatgtgcggttccaccagcgcacggtacgtttggcgcttttatcccttgacgtccataagtcgagcgggcctgatgggatcccacccattgttttgaagatgtgcgcccccgagttggccccagttctaacacgtctttttcggctctcttattcctcaggcgtagttccgacgtcctggaagacagctttagtccacccaatccctaaaaaaggtgatcgatctaacccgtctaactacagaccgatagccataacttccctcttctcgaaaataatggagtccattattaactgccagctcctgcgttacttagaggatcatcagctgctcagtgaccagcaatacggttttcgtaaaggtcggtctgctggtgatctccttgtttacctaacgcat-ggtgggcacaggcgatcgagtctaagggggaagcgttggcagtaagtttagacgtggcgaaggccttcgatcgggtttggcatagagcgcttctttcgaagcttccttcctacggacttcccgagaaattatgcaaatgggtctcctacttccttgcagacagaagcattaaagtcgtcgtcgacggtgaatgctctgacttgatgtctgtaaatgcaggcgtccctcaaggctgcgtgctatcgcctacattgttcctcctccatatcaatgacatgctgcaaatcagcggcattcattgttatgcggatgacagcacaggcgatgcctactacaccggccgcgctaacatttctcgggaaaacgtcatagagagccgaaacagactcgtgtctgaaatcgagac-cctttagggagaatctctgattggggtggacttaatttggtccaatttaaccccactaagacacaagtctgcgtgtttaccgctaagaaactgccgttggtcgtctctcctcagtttcaaagcacccccctaactgcctcagccggtattggaatacttggtgtcaacatttcgagcgacgtccagttttgcggtcatttagaggataaggccaaattagcctcgaggaagcttggtgtgctcaatagatcgaggcagtatttcaccccgacccaccgcctgcttctatataaggcacaggtgcggccccacatggaatactgttctcatctttgggcgggggcaccccagtaccagcttcttcctctggaccgcattcagcggcgtgccgttcggattgtggat-gtccggatgtttcaaaccggctcgacactttggcaatgcgtagagatgtagcttcattgtgcattttctatcgcttatacc-acggggagtgctctgaggaattgtttgacctgatacctgccgcatcttttcgccatcgaccctcacgacagcat------atccatccccatcatatagatggttggca------ggccacaactgtgcgcttctcacgtagctttctgcctcgcacagcaaaactgtggaatgatctgtcgtcggcggtatttccgaaccgatacgaccttcaaaccttcaagaaaagagcgtattccttttta---------------aaaggccggcaacgcacctgtgactcctctggt-gttgcgggtgtccatgggcggcgctg-atcacct---------------cggtgatccgtc-tgctcgtttgcctcc--tttt---ccataaaaaaaaa------
>Persaeus.Vta
----------------------------------------------------------------------------------------------------------------------agtggtagtgccac-actg--------------------------------------------------------catac--cttcgg-gttgcagccgaa-------tgggcc-ggcacgc-ccggggaagtacca-ctctctcac---ttaaaatcggcgt-aaagtggtagcta-----------tgctaccgcgtttcgtc-cggtatgtgagagtcccgg---------------------aggcccgatcc-------------------------------------------------------------------------------------------------------------------------------------------ccctcccccc----------------------------------------------------------aaaacat-----------------------------aatg---------------------------------------------------------------------------------------------------------------------------------------------------------------------------------------------------------------------------------------------------------------------------------------------------------------------------------------------------------------------------------------------------------------------------------------------------------------------------------------------------------------------------------------------------------------------------------------------------------------------------------------------------------------------------------------------------------------------------------------------------------------------------------------------------------------------------------------------------------------------------------------------------------------------------------------------------------------------------------------------------------------------------------------------------------------------------------------------------------------------------------------------------------------------------------------------------------------------------------------------------------------------------------------------------------------------------------------------------------------------------------------------------------------------------------------------------------------------------------------------------------------------------------------------------------------------------------------------------------------------------------------------------------------------------------------------------------------------------------------------------------------------------------------------------------------------------------------------------------------------------------------------------------------------------------------------------------------------------------------------------------------------------------------------------------------------------------------------------------------------------------------------------------------------------------------------------------------------------------------------------------------------------------------------------------------------------------------------------------------------------------------------------------------------------------------------------------------------------------------------------------------------------------------------------------------------------------------------------------------------------------------------------------------------------------------------------------------------------------------------------------------------------------------------------------------------------------------------------------------------------------------------------------------------------------------------------------------------------------------------------------------------------------------------------------------------------------------------------------------------------------------------------------------------------------------------------------------------------------------------------------------------------------------------------------------------------------------------------------------------------------------------wwwrgccvgcaacgcacctgcaagccccccggt-gttgcagatgtccatgggcggtggta-gtcactt---------tccatcaggtgagcctcc-tgctcgtttgccacc--tata---acataaaaaaaa-------
>Zenon.Vta
------------------------------------------------------------------------------------------------------atctatgaatttttctagtggtagtgccac-actg--------------------------------------------------------catac--ctttgg-gttgcagccgaa-------tgggcc-ggcacgc-ccggggaagtacca-ctctctcac---tcaaaatcggcgt-aaagtggtagcta-----------tgctaccgcgtttcgtc-cggtatgtgagagtcccgg---------------------aggcccgatcc-------------------------------------------------------------------------------------------------------------------------------------------ccctcccccc---------------------------------------------------------caaaacat-----------------------------aatgg--------------ttgtgcagaatttggtttcattaccccaggagggtaccatcagcgactgcggtggag------aatccctctctgggca--------------------------------------------tccatgctcaggacgtacac----------tacctgagcagggat----------------------------------gcccaggctgccctc-----------------------cgaattctgggggg---------ggcaattttgcgctcgcc---------------------------------------actgttcggggcaag-cggagc-aggcatcataaggcaacccctaccacccacactgtggacttctgcaacataaggggactcaactccaacttgaacgccgttcactttcaccttg-agacggcgaagctggccttgctctttcttaccgagacccagatatcctctcctgccgatacgacatttctttcttaccccgggtacaaattggaacattcctttgtaccacgagctggggtgtgtgtttacgtcagagatgatatctgctctcgacgcctcggcagccttgaaggtcaggacctatcgattatctggctccgtgtagactgcgacgaccatccgcgaatctacgcgtgcctttataggtcccatagcggtaatgccgaaaccgaccgactggttgagcacgtccaagtggctacagattccgtgctgcagcagatcccatccgcagagatcgtaattcttggcgattttaatgcccaccatgccgaatggcttggatcacgcactaccgatcatgcgggtagatctgttctcgacttcgctttagcatacgatttgacacaactggtcacctcgccaacgcgaatagcggacgtggaggatcatataccttccctgttggatcttctgctgacttcccatccggatggctaccaggttatcgtcgatccccctctgggctcgtcggaccactgtctcgtccggagtacagtgccggtggcgcggtactcacgacctcgtttcgtgggctgccgccgagtgtggcactacaagtcagcagattgggatggaatgcggtccttctttgcatcctaccattgggggcaggtttgtttctcgccggatgatccgagcgttgttgctgactctgtcgccgatgtggtacttcagggtatggaactgttcattccgtattctgcggtccccatcggtggcaagtcccagccctggtttggtcatttctgcaaaacggcttcacgccgaaaatgggaacgctaccaagactgggctaacgcatctgcgtctcgtgatgtaaacaccagcgcattcagaaaggaatataactctgcctctaggtccttcaaaaacgtgattgctaaggcgaagacggagtacattggcagaattggcgagagactggtgcgcctcccttcaggaacacgtgcgttctggtctcttgctaaggctgtcttagggaatttttgtcagccctcttttccatctttgcacagagacggtgagtcattggcccataccgcgaaggagaaagctgatcttttaggctctctcttcgcggcgaactcgactctagatgaccgaggaaagtcaccaccaacaatcccgcgatgtgataccacgatgccggaggttacattccggcaaagtgcagttcgtaaagcacttctttccttggatattcataagtcgagtggacccgatggcatccctccaatcgtgctacggacttgtgctcccgagttggcaccggtcttaacgcgtcttttccggcaatcctatgcattcggtgtcgtcccgaactcctggaagactgctttggtgcatccgatccctaaaaagggcaaccgctcagacccgtccaattataggccaatagccatcacctccttgttctccaaggtaatggagtccattattaactgccagctcctgcggtacctagaggagtaccagctgattagcgatcgccagtacggtttctgtcggggtcgctcagccggtgatcttctagtttacctgactcataaatgggcggaagcagttgagagcaagggggaggcattagcagccagtctggacatagcgaaggccttcgatcgcgtgtggcacaaagcgcttctttcgaagcttccttcctatgggcttcccgggaaattatgcaactggattaccagttttttggcagatcggagcatcaaggtcgttgtcgacggtgcatgctccgacttaaaattcgtcaatgctggtgttccacaaggctgcgttctttcacccactctgtttcttctgcatatcaatgacatgttgcaaatcagtaacattcactgctatgcagacgacagcaccgtagacacctcatacaccggccgtgttaatatttctcgggaaaacgtcgaagaaaaccggaacaaacttgtgtctgaaatcgagtcttcgttaaacaaagtctcgaactggggtcggctaaacctagtccatttcaaccccaaaaagacgcaagtttgcgcgttaactgctaaaaaaacaccatttgtcgtatcttcacgattcgagaacattccgttagccgccacagctagtatcggaatacttggcgtcgatgtttcgagcctcgttcagttccgcggtcaattggaaggcaaagccaaattggcatcaaaaaagctcggtgtgctcagcaaggcaagacagtatttcacgtcggctcatcgtctaagactatacaaggcgcaaattcggcctcacatggaacactgctctcacctctgggcgggtgctccccagtaccagctccttcaatttgaccatatccaacgtagagcggctcgaattatcgacgatcaagccctctccgatctgcttgatcctttggctttgcgtagagatgttggatcgctctgcatcttctacagaatttatc-acggggaatgttccgaggaattgttcggattaatcccggctgctgaatttcaccttcggacatctcgtcaaaattccaaatatcacccgcaccacctagatgtccgaaa------atccacaacagcgcgatttttaagacactttctgcctcgcacaaccactctgtggaaccagctttcgccggcggtttttccgaaccgatacgacttaggaaccttcaagaaaagagcgtactctttcctg---------------aaaggccggcaacgcacctgcaagccccccggt-gttgcagatgtccatgggcggtggta-gtcactt---------tccatcaggtgagcctcc-tgctcgtttgccacc--tcta---acataaaaaaaaaaaa---
>Persaeus.Aya
----------------------------------------------------------------------------------------------------------------------ggtggtagagccac-gctg--------------------------------------------------------aagctattactgg-tttcagcatgaa-------tgggtc-ggctcgc-ccggggtagtacca-ccctctcac---agaaaaccgacgt-gaagtaacagtgc--------ttgcattgttgcgtttcgtt-cggtcagtgagagcgccgg---------------------aggcccacctc-------------------------------------------------------------------------------------------------------------------------------------------ccctcccctc---------------------------------------------------------------------------------------------------------------------------------------------------------------------------------------------------------------------------------------------------------------------------------------------------------------------------------------------------------------------------------------------------------------------------------------------------------------------------------------ccccctccccc---------------------------------------------------------------------------------------------------------------------------------------------------------------------------------------------------------------------------------------------------------------------------------------------------------------------------------------------------------------------------------------------------------------------------------------------------------------------------------------------------------------------------------------------------------------------------------------------------------------------------------------------------------------------------------------------------------------------------------------------------------------------------------------------------------------------------------------------------------------------------------------------------------------------------------------------------------------------------------------------------------------------------------------------------------------------------------------------------------------------------------------------------------------------------------------------------------------------------------------------------------------------------------------------------------------------------------------------------------------------------------------------------------------------------------------------------------------------------------------------------------------------------------------------------------------------------------------------------------------------------------------------------------------------------------------------------------------------------------------------------------------------------------------------------------------------------------------------------------------------------------------------------------------------------------------------------------------------------------------------------------------------------------------------cccctcccccaa-------------------------------------------------------------------------------------------------------------------------------------------------------------------------------------------------------------------------------------------------------------------------------------------------------------------------------------------------------------------------------------------------------------------------------------------------------------------------------------------------------------------------------------------------------------------------------------------------------------------------------------------------------------------------------------------------------------------------------------------------------------------------------------------------------------------------------------------------------------------------------------------------------------------ac---------------acaggctggcaacgcacttgcgactcccctggt-gttgctagtgtctatggacggtggtg-atcactt---------aacatcaggtgacccacc-tgttcgtttgcctcc--tatg---atataaaaa----------
>Persaeus.Cca
--------------------------------------------------------------------------------------------------------------------caagtggtagagccac-gctactgg----------------------------------------------------cattattttttgc-tggtagcatgaa-------tgggcc-ggctcgt-ccggggaagtacca-ccctctcac---agaaaatcgacgtctgagtagtagctt--------taacgcttctatgcttcgtt-cggtgagtgagagagccgg---------------------aggcccatatc-------------------------------------------------------------------------------------------------------------------------------------------acccctcccc-------------------------------------------------------------------------------------------------------------------------------------------------------------------------------------------------------------------------------------------------------------------------------------------------------------------------------------------------------------------------------------------------------------------------------------------------------------------------------------------------------------------------------------------------------------------------------------------------------------------------------------------------------------------------------------------------------------------------------------------------------------------------------------------------------------------------------------------------------------------------------------------------------------------------------------------------------------------------------------------------------------------------------------------------------------------------------------------------------------------------------------------------------------------------------------------------------------------------------------------------------------------------------------------------------------------------------------------------------------------------------------------------------------------------------------------------------------------------------------------------------------------------------------------------------------------------------------------------------------------------------------------------------------------------------------------------------------------------------------------------------------------------------------------------------------------------------------------------------------------------------------------------------------------------------------------------------------------------------------------------------------------------------------------------------------------------------------------------------------------------------------------------------------------------------------------------------------------------------------------------------------------------------------------------------------------------------------------------------------------------------------------------------------------------------------------------------------------------------------------------------------------------------------------ctctccccatccttaa--------------------------------------------------------------------------------------------------------------------------------------------------------------------------------------------------------------------------------------------------------------------------------------------------------------------------------------------------------------------------------------------------------------------------------------------------------------------------------------------------------------------------------------------------------------------------------------------------------------------------------------------------------------------------------------------------------------------------------------------------------------------------------------------------------------------------------------------------------------------------------------------------------atacctcttcctg---------------aaaggccggcaacactcctgtgatacccctggt-gttgcagttgtccatgggcagcggtg-atcactt---------accatcaggtgacccgct-tgctcgtttgccgccc-tata---ctataaaaaaa--------
>Persaeus.Cfu
--------------------------------------------------------------------------------------------------------------------caggtggtaggacct-----------------------------------------------------------------------------------------------tgtgcaaggtccgc-ccggattgctacca-ccatcttgctcgctaatcctgccgt-gaagcagcagtgc--------ttgcactgttgtgtttcggcgtggagagtaagacagccgg---------------------------------------------------------------------------------------------------------------------------------------------------------------------------------------------------------------------------------------------tgaaattac----------------------------------------------------------------------------------------------tggcacttgag-----gtatcccatcttaggcc----------------------------------------------------------------------------------------------------------------------------------------------------------------------------------------------------------------------------------------------------------------------------------------------------------------------------------------------------------------------------------------------------------------------------------------------------------------------------------------------------------------------------------------------------------------------------------------------------------------------------------------------------------------------------------------------------------------------------------------------------------------------------------------------------------------------------------------------------------------------------------------------------------------------------------------------------------------------------------------------------------------------------------------------------------------------------------------------------------------------------------------------------------------------------------------------------------------------------------------------------------------------------------------------------------------------------------------------------------------------------------------------------------------------------------------------------------------------------------------------------------------------------------------------------------------------------------------------------------------------------------------------------------------------------------------------------------------------------------------------------------------------------------------------------------------------------------------------------------------------------------------------------------------------------------------------------------------------------------------------------------------------------------------------------------------------------------------------------------------------------------------------------------------------------------------------------------------------------------------------------------------------------------------------------------------------------------------------------------------------------------------------------------------------------------------------------------------------------------------------------------------------------------------------------------------------------------------------------------------------------------------------------------------------------------------------------------------------------------------------------------------------------------------------------------------------------------------------------------------------------------------------------------------------------------------------------------------------------------------------------------------------------------------------------------------------------------------------------------------------------------------------------------------------------------------------------------------------------------------------------------------------------------------------tctaggttggcaacgcatctgcaatacccctggt-gttgcagatgtttatgggcggtggtg-atctctt---------accatcaggagacccact-tgctcgtttgccatcc-agtc---gaataaaaaaa--------
>Persaeus.Dpl
----------------------------------------------------------------------------------------------------------------------ggtggtagagccta-gctgtggtcaagt-----------------------------------------ta------------------ctacagctcgaac-----atgggct-ggctcga-ccggggaagtacca-ccctctcac---agaagatcggcgt-gaagtagtcttta------------atggctgcgtttcgtc-cgatgagtgagagagccgg---------------------ttgccctttcc------------------------------------------------------------------------------------------------ctttt--------------------------------------cccacccttt-------------------------------------------------------------------------------------------------------------------------------------------------------------------------------ccatcctttcct------------------------------------------------------------------------------------------------------------------------------------------------------------------------------------------------------------------------------------------------------------------------------------------ctccctcttccacaat------------------------------------------------------------------------------------------------------------------------------------------------------------------------------------------------------------------------------------------------------------------------------------------------------------------------------------------------------------------------------------------------------------------------------------------------------------------------------------------------------------------------------------------------------------------------------------------------------------------------------------------------------------------------------------------------------------------------------------------------------------------------------------------------------------------------------------------------------------------------------------------------------------------------------------------------------------------------------------------------------------------------------------------------------------------------------------------------------------------------------------------------------------------------------------------------------------------------------------------------------------------------------------------------------------------------------------------------------------------------------------------------------------------------------------------------------------------------------------------------------------------------------------------------------------------------------------------------------------------------------------------------------------------------------------------------------------------------------------------------------------------------------------------------------------------------------------------------------------------------------------------------------------------------------------------------------------------------------------------------------------------------------------------------------------------------------------------------------------------------------------------------------------------------------------------------------------------------------------------------------------------------------------------------------------------------------------------------------------------------------------------------------------------------------------------------------------------------------------------------------------------------------------------------------------------------------------------------------------------------------------------------------------------------------------------------------------------------------------------------------------------------------------------------------------------------------------------------------------------------------------------------------------------------------------------------------------------------------------------caaggttggcaacgcatccgcaacattt---at-gttgcggatgtccatgggcgacggtg-actacct----------ccatcaagtaggccgtc-tgctcgtttgccacc--tttg---acataaaaaaa--------
>Persaeus.Pda
------------------------------------------------------------------------------------------------------------------taacagtggtagagccc-----gctttaacat-------------------------------------------------------------ct-tcgcacgaa-------ttgtcc-ggctcgc-ccggtgaaatacca-cgaccacac---agaagacaggcgt-caaatggaagcaa--------------ttccgtgtttcgtc-tgatgagtgtg-gtgccgg---------------------aggcctaattt------------------------------------------------------------------------------------------------------------------------------------tagtccactttcccttc-------------------------------------------------------------------------------------------------------------------------------------------------------------------------------ctatcc--------------------------------------------------------------------------------------------------------------------------------------------------------------------------------------------------------------------------------------------------------------------------------------------------------------------------------------------------------------------------------------------------------ttttcttataaggaaa-----------------------------------------------------------------------------------------------------------------------------------------------------------------------------------------------------------------------------------------------------------------------------------------------------------------------------------------------------------------------------------------------------------------------------------------------------------------------------------------------------------------------------------------------------------------------------------------------------------------------------------------------------tgatgggaaggggaagtgg----------------------------------------------------------------------------------------------------------------------------------------------------------------------------------------------------------------------------------------------------------------------------------------------------------------------------------------------------------------------------------------------------------------------------------------------------------------------------------------------------------------------------------------------------------------------------------------------------------------------------------------------------------------------------------------------------------------------------------------------------------------------------------------------------------------------------------------------------------------------------------------------------------------------------------------------------------------------------------------------------atttggcgggggaggggacgcataggaagag-----------------------------------------------------------------------------------------------------------------------------------------------------------------------------------------------------------------------------------------------------------------------------------------------------------------------------------------------------------------------------------------------------------------------------------------------------------------------------------------------------------------------------------------------------------------------------------------------------------------------------------------------------------------------------------------------------------------------------------------------------------------------------------------------------------------------------------------------------------gaattatcctcttgctgtgcgtctcctcctccgtagatt---------------------------------------------------------------------------------------------------------------------------------------------------------------------------------------------------------------------------------------------------------------------aagggtaggcaacgcatctgcaa------------ttgcagatgtctatgggcagcggtc-gcttcgctatttcagcgaatccaggtgg-ccgct-tgctcgtttgccactt-tata---atataaaaaa---------
>Persaeus.Pze
------------------------------------------------------------------------------------------------------------------taacagtggtagacgcca-gcaacaacaacat-------------------------------------------------------------ctgttgcacgaa-------ttggtc-ggctcgc-ccggtgaaatacca-cgaccacac---agaagacaggcgt-caagtggaagtaa--------------ttccgcgtttcgtc-tgatgagtgtg-gtgccgg---------------------aggcctaattt------------------------------------------------------------------------------------------------------------------------------------tagtcctctttcccttc-------------------------------------------------------------------------------------------------------------------------------------------------------------------------------ccaccc--------------------------------------------------------------------------------------------------------------------------------------------------------------------------------------------------------------------------------------------------------------------------------------------------------------------------------------------------------------------------------------------------------ttttcttataaggaaa-----------------------------------------------------------------------------------------------------------------------------------------------------------------------------------------------------------------------------------------------------------------------------------------------------------------------------------------------------------------------------------------------------------------------------------------------------------------------------------------------------------------------------------------------------------------------------------------------------------------------------------------------------ggatgggaaggggaagtgg----------------------------------------------------------------------------------------------------------------------------------------------------------------------------------------------------------------------------------------------------------------------------------------------------------------------------------------------------------------------------------------------------------------------------------------------------------------------------------------------------------------------------------------------------------------------------------------------------------------------------------------------------------------------------------------------------------------------------------------------------------------------------------------------------------------------------------------------------------------------------------------------------------------------------------------------------------------------------------------------------atttgacggaggaggggacgcataggaaggg-----------------------------------------------------------------------------------------------------------------------------------------------------------------------------------------------------------------------------------------------------------------------------------------------------------------------------------------------------------------------------------------------------------------------------------------------------------------------------------------------------------------------------------------------------------------------------------------------------------------------------------------------------------------------------------------------------------------------------------------------------------------------------------------------------------------------------------------------------------gaaatattctctttctgtgcgtccccttctccgttgatt---------------------------------------------------------------------------------------------------------------------------------------------------------------------------------------------------------------------------------------------------------------------aaaggtaggcaacgcatctgcaa------------ttgcggatgtctatgggcagcggtc-gcttcgctatttcggcgaattcaggtgg-ccgct-tgctcgtttgccacct-tata---atataaaaa----------
>Persaeus.Sex
------------------------------------------------------------------------------------------------------------------taagtgtgggagagccat-------------------------------------------------------------------gcttcg-------gcacgaa-------tgggtc-ggctcga-ccggagtgatacca-cggcctcac---agaaaaccggcgt-gaaacaaccacag--------------cgttgtgtttcgcc-gtgtgagtgaggttaccgg---------------------aggcccaatcc-----------------------------------------------------------------------------------------------------------------------------------------ttcccctccccc--------------------------------------------------------------------------------------------------------------------------------------------------------------------------------aatcc-----------------------------------------------------------------------------------------------------------------------------------------------------------------------------------------------------------------------------------------------------------------------------------------------------------------------------------------------------------------------------------------------------------------------------------------------------------------------------------------------------------------------------------------------------------------------------------------------------------------------------------------------------------------------------------------------------------------------------------------------------------------------------------------------------------------------------------------------------------------------------------------------------------------------------------------------------------------------------------------------------------------------------------------------------------------------------------------------------------------------------------------------------------------------------------------------------------------------------------------------------------------------------------------------------------------------------------------------------------------------------------------------------------------------------------------------------------------------------------------------------------------------------------------------------------------------------------------------------------------------------------------------------------------------------------------------------------------------------------------------------------------------------------------------------------------------------------------------------------------------------------------ctccccaatccctaa---------------------------------------------------------------------------------------------------------------------------------------------------------------------------------------------------------------------------------------------------------------------------------------------------------------------------------------------------------------------------------------------------------------------------------------------------------------------------------------------------------------------------------------------------------------------------------------------------------------------------------------------------------------------------------------------------------------------------------------------------------------------------------------------------------------------------------------------------------------------------------------------------------------------------------------------------------------------------------------------------------------------------------------------------------------------------------------------------------------------------------------------------------------------------------------------------------------------------------------------------------------------------------------------------------------------------------------------atctccaaatccctaa----------------tcccta---------------aaaggtcggcaacgcactcgtaactccttc----gttgcgggtgtccatgggcggcgctg-attgctt---------accatcaggtaatccgtc-tgctcgtttgccgacc-tatt---acataaaaaa---------
>Persaeus.Slt
----------------------------------------------------------------------------------------------------------------tttaagtgtgggagagccat-------------------------------------------------------------------gcttcg-------gcacgaa-------tgggcc-ggctcga-ccggagtgatacca-cggcctcac---agaaaaccgacgt-gaaacaacgcttg--------------cgttgtgtttcgtc-gtgtgagtgaggttaccgg---------------------aggcccaatta----------------------------------------------------------------------------------------------------------------------------------------ccccccccttccc--------------------------------------------------------------------------------------------------------------------------------------------------------------------------------------------------------------------------------------------------------------------------------------------------------------------------------------------------------------------------------------------------------------------------------------------------------------------------------------------------------------------------------------------------------------------------------------------------------------------------------------------------------------------------------------------------------------------------------------------------------------------------------------------------------------------------------------------------------------------------------------------------------------------------------------------------------------------------------------------------------------------------------------------------------------------------------------------------------------------------------------------------------------------------------------------------------------------------------------------------------------------------------------------------------------------------------------------------------------------------------------------------------------------------------------------------------------------------------------------------------------------------------------------------------------------------------------------------------------------------------------------------------------------------------------------------------------------------------------------------------------------------------------------------------------------------------------------------------------------------------------------------------------------------------------------------------------------------------------------------------------------------------------------------------------------------caatctccccaatccctga------------------------------------------------------------------------------------------------------------------------------------------------------------------------------------------------------------------------------------------------------------------------------------------------------------------------------------------------------------------------------------------------------------------------------------------------------------------------------------------------------------------------------------------------------------------------------------------------------------------------------------------------------------------------------------------------------------------------------------------------------------------------------------------------------------------------------------------------------------------------------------------------------------------------------------------------------------------------------------------------------------------------------------------------------------------------------------------------------------------------------------------------------------------------------------------------------------------atcccca-----------------------------------------------------------------------------------------------------------------acaatcctcaaattcctaa----------------tcccca---------------aaaggccggtaacgcacttgtaacgcctctggt-gttccaggtgtccatgggcgacgccg-attgctt---------accatcaggtgatccgtc-tgctcgtttaccggct-tatg---ccataaaaa----------
